# Supplementary material for: Whole genome sequencing of group A Streptococcus: development and evaluation of an automated pipeline for emmgene typing
Source: PeerJ. 2017 Apr 27;5:e3226. doi: 10.7717/peerj.3226 (PMC5410157; doi:10.7717/peerj.3226)
Supplement: Table S1 [file peerj-05-3226-s001.xlsx]

## Sheet: ENA_accession_key
Alias	ENA-SAMPLE	ENA-EXPERIMENT	ENA-RUN	EMM-Sanger	emm-WGS	FLAG
GASEMM2574	ERS1450426	ERX1804920	ERR1735481	218.1	12.0	FALSE
GASEMM2577	ERS1450429	ERX1804923	ERR1735262	1.0	218.1	FALSE
GASEMM2578	ERS1450430	ERX1804924	ERR1733202	1.0	1.0	TRUE
GASEMM2579	ERS1450431	ERX1804925	ERR1734608	92.0	1.0	FALSE
GASEMM2592	ERS1450444	ERX1804938	ERR1735024	1.0	3.104	FALSE
GASEMM2593	ERS1450445	ERX1804939	ERR1732451	87.0	1.0	FALSE
GASEMM2595	ERS1450447	ERX1804941	ERR1734018	28.0	87.0	FALSE
GASEMM2596	ERS1450448	ERX1804942	ERR1733516	1.0	28.0	FALSE
GASEMM2597	ERS1450449	ERX1804943	ERR1734071	28.0	12	FALSE
GASEMM2598	ERS1450450	ERX1804944	ERR1733266	81.0	28.0	FALSE
GASEMM2599	ERS1450451	ERX1804945	ERR1735286	170.0	92.0	FALSE
GASEMM2600	ERS1450452	ERX1804946	ERR1735187	1.0	75.0	FALSE
GASEMM2601	ERS1450453	ERX1804947	ERR1733541	3.104	1.0	FALSE
GASEMM2603	ERS1450455	ERX1804949	ERR1734141	6.0	81.0	FALSE
GASEMM2604	ERS1450456	ERX1804950	ERR1735484	28.0	75.0	FALSE
GASEMM2605	ERS1450457	ERX1804951	ERR1734163	3.1	12.7	FALSE
GASEMM2606	ERS1450458	ERX1804952	ERR1732884	1.0	5.3	FALSE
GASEMM2607	ERS1450459	ERX1804953	ERR1734792	28.0	3.1	FALSE
GASEMM2608	ERS1450460	ERX1804954	ERR1733736	89.0	28.0	FALSE
GASEMM2609	ERS1450461	ERX1804955	ERR1734555	230.0	89.0	FALSE
GASEMM2610	ERS1450462	ERX1804956	ERR1734278	1.0	34	FALSE
GASEMM2611	ERS1450463	ERX1804957	ERR1733875	12.0	1.0	FALSE
GASEMM2612	ERS1450464	ERX1804958	ERR1733569	12.7	12.0	TRUE?
GASEMM2613	ERS1450465	ERX1804959	ERR1732674	3.1	6.0	FALSE
GASEMM2614	ERS1450466	ERX1804960	ERR1734712	1.0	3.1	FALSE
GASEMM2615	ERS1450467	ERX1804961	ERR1734717	5.3	1.0	FALSE
GASEMM2616	ERS1450468	ERX1804962	ERR1733319	28.0	1.0	FALSE
GASEMM2617	ERS1450469	ERX1804963	ERR1734617	1.0	6.0	FALSE
GASEMM2618	ERS1450470	ERX1804964	ERR1734286	12.0	28.0	FALSE
GASEMM2619	ERS1450471	ERX1804965	ERR1734954	1.0	12.0	FALSE
GASEMM2620	ERS1450472	ERX1804966	ERR1734596	3.1	1.0	FALSE
GASEMM2621	ERS1450473	ERX1804967	ERR1734518	1.0	3.1	FALSE
GASEMM2622	ERS1450474	ERX1804968	ERR1734366	89.0	1.0	FALSE
GASEMM2623	ERS1450475	ERX1804969	ERR1733819	1.79	89.0	FALSE
GASEMM2624	ERS1450476	ERX1804970	ERR1733099	205.0	1.24	FALSE
GASEMM2625	ERS1450477	ERX1804971	ERR1732563	76.0	18.0	FALSE
GASEMM2626	ERS1450478	ERX1804972	ERR1732851	3.1	76.0	FALSE
GASEMM2627	ERS1450479	ERX1804973	ERR1732630	87.0	3.1	FALSE
GASEMM2628	ERS1450480	ERX1804974	ERR1735216	12.0	87.0	FALSE
GASEMM2629	ERS1450481	ERX1804975	ERR1734748	12.0	3.1	FALSE
GASEMM0106	ERS1447958	ERX1802452	ERR1733764	168.1	168.1	TRUE
GASEMM0107	ERS1447959	ERX1802453	ERR1732958	168.1	168.1	TRUE
GASEMM0108	ERS1447960	ERX1802454	ERR1735360	168.1	168.1	TRUE
GASEMM0016	ERS1447868	ERX1802362	ERR1733171	75.0	75.0	TRUE
GASEMM0017	ERS1447869	ERX1802363	ERR1735121	75.0	75.0	TRUE
GASEMM0020	ERS1447872	ERX1802366	ERR1734640	75.0	75.0	TRUE
GASEMM0134	ERS1447986	ERX1802480	ERR1732814	77.0	77.0	TRUE
GASEMM0202	ERS1448054	ERX1802548	ERR1732609	75.0	75.0	TRUE
GASEMM0212	ERS1448064	ERX1802558	ERR1732480	2.0	2.0	TRUE
GASEMM0223	ERS1448075	ERX1802569	ERR1733789	3.1	3.1	TRUE
GASEMM0225	ERS1448077	ERX1802571	ERR1732574	2.0	2.0	TRUE
GASEMM0227	ERS1448079	ERX1802573	ERR1733939	3.1	3.1	TRUE
GASEMM0230	ERS1448082	ERX1802576	ERR1734023	3.1	3.1	TRUE
GASEMM0231	ERS1448083	ERX1802577	ERR1734793	3.1	3.1	TRUE
GASEMM0237	ERS1448089	ERX1802583	ERR1734390	3.1	3.1	TRUE
GASEMM0243	ERS1448095	ERX1802589	ERR1732907	3.1	3.1	TRUE
GASEMM0244	ERS1448096	ERX1802590	ERR1735273	3.1	3.1	TRUE
GASEMM0246	ERS1448098	ERX1802592	ERR1735234	18.0	Failed	SAMPLE FAILURE
GASEMM0248	ERS1448100	ERX1802594	ERR1732728	28.0	28.14	TRUE?
GASEMM0259	ERS1448111	ERX1802605	ERR1732673	3.1	3.1	TRUE
GASEMM0262	ERS1448114	ERX1802608	ERR1734699	3.1	3.1	TRUE
GASEMM0275	ERS1448127	ERX1802621	ERR1734423	89.0	89.0	TRUE
GASEMM0284	ERS1448136	ERX1802630	ERR1734829	6.4	6.4	TRUE
GASEMM0320	ERS1448172	ERX1802666	ERR1735340	2.0	2.0	TRUE
GASEMM0364	ERS1448216	ERX1802710	ERR1733573	6.0	6	TRUE?
GASEMM0381	ERS1448233	ERX1802727	ERR1733057	22.0	22.0	TRUE
GASEMM0433	ERS1448285	ERX1802779	ERR1734493	12.0	12.0	TRUE
GASEMM0452	ERS1448304	ERX1802798	ERR1735230	12.0	12.0	TRUE
GASEMM0528	ERS1448380	ERX1802874	ERR1733900	18.29	18.29	TRUE
GASEMM0561	ERS1448413	ERX1802907	ERR1734827	18.0	18.0	TRUE
GASEMM0701	ERS1448553	ERX1803047	ERR1733411	73.0	73.0	TRUE
GASEMM0843	ERS1448695	ERX1803189	ERR1734337	6.4	6.4	TRUE
GASEMM0847	ERS1448699	ERX1803193	ERR1733195	3.1	3.1	TRUE
GASEMM0113	ERS1447965	ERX1802459	ERR1732725	168.1	168.1	TRUE
GASEMM0114	ERS1447966	ERX1802460	ERR1734937	168.1	168.1	TRUE
GASEMM0115	ERS1447967	ERX1802461	ERR1732525	168.1	168.1	TRUE
GASEMM0241	ERS1448093	ERX1802587	ERR1734169	3.1	3.1	TRUE
GASEMM0977	ERS1448829	ERX1803323	ERR1734073	4.0	4.0	TRUE
GASEMM1000	ERS1448852	ERX1803346	ERR1733584	3.1/12.0	3.1	TRUE?
GASEMM1008	ERS1448860	ERX1803354	ERR1733271	3.1/12.0	3.1 + 12	TRUE
GASEMM1089	ERS1448941	ERX1803435	ERR1733707	3.2	3.2	TRUE
GASEMM1180	ERS1449032	ERX1803526	ERR1734015	1.0	1.0	TRUE
GASEMM1191	ERS1449043	ERX1803537	ERR1732939	22.0	22.0	TRUE
GASEMM1209	ERS1449061	ERX1803555	ERR1733865	12.0	12.0	TRUE
GASEMM1261	ERS1449113	ERX1803607	ERR1732896	28.15	28.15	TRUE
GASEMM1263	ERS1449115	ERX1803609	ERR1732643	11.1	11.1	TRUE
GASEMM1273	ERS1449125	ERX1803619	ERR1732724	4.0	4.0	TRUE
GASEMM1318	ERS1449170	ERX1803664	ERR1733145	11.24	11.24	TRUE
GASEMM1341	ERS1449193	ERX1803687	ERR1733617	28.0	28.0	TRUE
GASEMM1347	ERS1449199	ERX1803693	ERR1733984	3.93	3.93	TRUE
GASEMM1349	ERS1449201	ERX1803695	ERR1735221	87.0	87.0	TRUE
GASEMM1386	ERS1449238	ERX1803732	ERR1732452	3.1	90.2	FALSE
GASEMM1388	ERS1449240	ERX1803734	ERR1733616	11.0	11.0	TRUE
GASEMM1391	ERS1449243	ERX1803737	ERR1733867	11.0	11.0	TRUE
GASEMM1418	ERS1449270	ERX1803764	ERR1734972	18.0	18.0	TRUE
GASEMM1447	ERS1449299	ERX1803793	ERR1733298	81.0	81.0	TRUE
GASEMM1480	ERS1449332	ERX1803826	ERR1735125	73.0	73.0	TRUE
GASEMM1484	ERS1449336	ERX1803830	ERR1734951	8.0	94.0	FALSE
GASEMM1488	ERS1449340	ERX1803834	ERR1732565	12.0	94.0	FALSE
GASEMM1532	ERS1449384	ERX1803878	ERR1733178	22.0	22.0	TRUE
GASEMM1541	ERS1449393	ERX1803887	ERR1734817	90.6	90.6	TRUE
GASEMM1592	ERS1449444	ERX1803938	ERR1733242	89.0	89.0	TRUE
GASEMM1593	ERS1449445	ERX1803939	ERR1735351	75.0	75.0	TRUE
GASEMM1731	ERS1449583	ERX1804077	ERR1733727	12.0	12.0	TRUE
GASEMM1739	ERS1449591	ERX1804085	ERR1734205	73.0	73.0	TRUE
GASEMM1744	ERS1449596	ERX1804090	ERR1733452	89.0	89.0	TRUE
GASEMM0125	ERS1447977	ERX1802471	ERR1735405	168.1	168.1	TRUE
GASEMM0126	ERS1447978	ERX1802472	ERR1733332	168.1	168.1	TRUE
GASEMM0127	ERS1447979	ERX1802473	ERR1733479	168.1	168.1	TRUE
GASEMM0099	ERS1447951	ERX1802445	ERR1733860	1.52	1.52	TRUE
GASEMM2591	ERS1450443	ERX1804937	ERR1735401	5.113	5.113	TRUE
GASEMM2630	ERS1450482	ERX1804976	ERR1735367	12.0	12.0	TRUE
GASEMM2631	ERS1450483	ERX1804977	ERR1734489	89.0	89.0	TRUE
GASEMM2632	ERS1450484	ERX1804978	ERR1734305	3.1	3.1	TRUE
GASEMM2633	ERS1450485	ERX1804979	ERR1734375	3.1	3.1	TRUE
GASEMM2634	ERS1450486	ERX1804980	ERR1734593	1.0	1.0	TRUE
GASEMM2635	ERS1450487	ERX1804981	ERR1734795	28.0	28.0	TRUE
GASEMM2636	ERS1450488	ERX1804982	ERR1735106	75.0	75.0	TRUE
GASEMM2637	ERS1450489	ERX1804983	ERR1734796	12.0	12.0	TRUE
GASEMM2638	ERS1450490	ERX1804984	ERR1732545	1.0	1.0	TRUE
GASEMM2639	ERS1450491	ERX1804985	ERR1734485	1.0	1.0	TRUE
GASEMM2641	ERS1450493	ERX1804987	ERR1734157	12.0	12.0	TRUE
GASEMM2642	ERS1450494	ERX1804988	ERR1734488	4.0	4.0	TRUE
GASEMM2643	ERS1450495	ERX1804989	ERR1735324	89.0	89.0	TRUE
GASEMM2644	ERS1450496	ERX1804990	ERR1734957	1.0	1.0	TRUE
GASEMM2645	ERS1450497	ERX1804991	ERR1734122	11.0	11.0	TRUE
GASEMM2646	ERS1450498	ERX1804992	ERR1733551	11.0	11.0	TRUE
GASEMM2647	ERS1450499	ERX1804993	ERR1734215	11.0	11.0	TRUE
GASEMM2648	ERS1450500	ERX1804994	ERR1734334	28.5	28.5	TRUE
GASEMM2649	ERS1450501	ERX1804995	ERR1733509	1.0	1.0	TRUE
GASEMM2650	ERS1450502	ERX1804996	ERR1733937	11.0	11.0	TRUE
GASEMM2651	ERS1450503	ERX1804997	ERR1734606	18.0	18.0	TRUE
GASEMM2652	ERS1450504	ERX1804998	ERR1734146	89.0	89.0	TRUE
GASEMM2653	ERS1450505	ERX1804999	ERR1733538	126.1	89	FALSE
GASEMM2654	ERS1450506	ERX1805000	ERR1735258	90.2	90.2	TRUE
GASEMM2655	ERS1450507	ERX1805001	ERR1732562	18.0	18.0	TRUE
GASEMM2656	ERS1450508	ERX1805002	ERR1733693	80.0	80.0	TRUE
GASEMM2657	ERS1450509	ERX1805003	ERR1735051	4.0	4.0	TRUE
GASEMM2658	ERS1450510	ERX1805004	ERR1732768	1.0	1.0	TRUE
GASEMM2659	ERS1450511	ERX1805005	ERR1734174	1.0	1.0	TRUE
GASEMM2660	ERS1450512	ERX1805006	ERR1732859	75.0	75.0	TRUE
GASEMM2661	ERS1450513	ERX1805007	ERR1733172	89.0	89.0	TRUE
GASEMM2662	ERS1450514	ERX1805008	ERR1733773	1.0	1.0	TRUE
GASEMM2663	ERS1450515	ERX1805009	ERR1734327	12.0	12.0	TRUE
GASEMM2664	ERS1450516	ERX1805010	ERR1732900	28.0	28.0	TRUE
GASEMM2665	ERS1450517	ERX1805011	ERR1732458	28.0	28.0	TRUE
GASEMM2666	ERS1450518	ERX1805012	ERR1733684	28.0	28.0	TRUE
GASEMM2667	ERS1450519	ERX1805013	ERR1732585	1.0	1.0	TRUE
GASEMM2668	ERS1450520	ERX1805014	ERR1732606	3.1	3.1	TRUE
GASEMM2669	ERS1450521	ERX1805015	ERR1732485	12.0	12.0	TRUE
GASEMM2670	ERS1450522	ERX1805016	ERR1733511	1.0	1.0	TRUE
GASEMM2671	ERS1450523	ERX1805017	ERR1734412	89.0	89.0	TRUE
GASEMM2672	ERS1450524	ERX1805018	ERR1732749	89.0	89.0	TRUE
GASEMM2673	ERS1450525	ERX1805019	ERR1733912	4.19	4.19	TRUE
GASEMM2674	ERS1450526	ERX1805020	ERR1734966	12.0	12.0	TRUE
GASEMM2675	ERS1450527	ERX1805021	ERR1733278	4.0	4.0	TRUE
GASEMM2676	ERS1450528	ERX1805022	ERR1733254	28.0	28.0	TRUE
GASEMM2677	ERS1450529	ERX1805023	ERR1732667	1.0	1.0	TRUE
GASEMM2678	ERS1450530	ERX1805024	ERR1734164	1.0	1.0	TRUE
GASEMM2679	ERS1450531	ERX1805025	ERR1735176	89.0	89.0	TRUE
GASEMM2680	ERS1450532	ERX1805026	ERR1734483	4.0	4.0	TRUE
GASEMM2681	ERS1450533	ERX1805027	ERR1732796	28.0	28.0	TRUE
GASEMM2682	ERS1450534	ERX1805028	ERR1733357	3.41	3.41	TRUE
GASEMM2683	ERS1450535	ERX1805029	ERR1733463	89.0	89.0	TRUE
GASEMM2684	ERS1450536	ERX1805030	ERR1733578	3.1	3.1	TRUE
GASEMM2685	ERS1450537	ERX1805031	ERR1734591	3.1	3.1	TRUE
GASEMM2686	ERS1450538	ERX1805032	ERR1732894	1.0	1.0	TRUE
GASEMM2687	ERS1450539	ERX1805033	ERR1732670	1.0	1.0	TRUE
GASEMM2688	ERS1450540	ERX1805034	ERR1734550	3.1	3.1	TRUE
GASEMM2690	ERS1450542	ERX1805036	ERR1734674	3.1	3.1	TRUE
GASEMM2691	ERS1450543	ERX1805037	ERR1733953	3.1	3.1	TRUE
GASEMM2692	ERS1450544	ERX1805038	ERR1732784	28.0	28.0	TRUE
GASEMM2693	ERS1450545	ERX1805039	ERR1734737	18.39	18.39	TRUE
GASEMM2694	ERS1450546	ERX1805040	ERR1734511	89.0	89.0	TRUE
GASEMM2695	ERS1450547	ERX1805041	ERR1734732	89.29	89.29	TRUE
GASEMM2696	ERS1450548	ERX1805042	ERR1732843	12.0	12.0	TRUE
GASEMM2697	ERS1450549	ERX1805043	ERR1734467	89.0	89.0	TRUE
GASEMM2699	ERS1450551	ERX1805045	ERR1732811	1.0	1.0	TRUE
GASEMM2700	ERS1450552	ERX1805046	ERR1732483	12.0	12.0	TRUE
GASEMM2701	ERS1450553	ERX1805047	ERR1735158	1.0	1.0	TRUE
GASEMM2828	ERS1450680	ERX1805174	ERR1735263	1.0	1.0	TRUE
GASEMM2698	ERS1450550	ERX1805044	ERR1733648	3.1	3.1	TRUE
GASEMM2739	ERS1450591	ERX1805085	ERR1733000	28.0	28.0	TRUE
GASEMM2761	ERS1450613	ERX1805107	ERR1734033	4.0	4.0	TRUE
GASEMM2762	ERS1450614	ERX1805108	ERR1735196	4.0	4.0	TRUE
GASEMM2764	ERS1450616	ERX1805110	ERR1733235	1.0	1.0	TRUE
GASEMM2766	ERS1450618	ERX1805112	ERR1734142	28.0	28.0	TRUE
GASEMM2772	ERS1450624	ERX1805118	ERR1733540	28.0	28.0	TRUE
GASEMM2775	ERS1450627	ERX1805121	ERR1735008	3.1	3.1	TRUE
GASEMM2782	ERS1450634	ERX1805128	ERR1734753	89.0	89.0	TRUE
GASEMM2783	ERS1450635	ERX1805129	ERR1733170	92.0	92.0	TRUE
GASEMM2784	ERS1450636	ERX1805130	ERR1734389	12.0	12.0	TRUE
GASEMM2785	ERS1450637	ERX1805131	ERR1732809	28.0	28.0	TRUE
GASEMM2786	ERS1450638	ERX1805132	ERR1734297	12.0	12.0	TRUE
GASEMM2787	ERS1450639	ERX1805133	ERR1733688	12.68	12.68	TRUE
GASEMM2788	ERS1450640	ERX1805134	ERR1732981	12.0	12.0	TRUE
GASEMM2789	ERS1450641	ERX1805135	ERR1733038	1.0	1.0	TRUE
GASEMM2790	ERS1450642	ERX1805136	ERR1734647	3.93	3.93	TRUE
GASEMM2791	ERS1450643	ERX1805137	ERR1732855	12.0	12.0	TRUE
GASEMM2792	ERS1450644	ERX1805138	ERR1733564	12.0	12.0	TRUE
GASEMM2793	ERS1450645	ERX1805139	ERR1732633	5.3	5.3	TRUE
GASEMM2794	ERS1450646	ERX1805140	ERR1733606	11.1	11.1	TRUE
GASEMM2795	ERS1450647	ERX1805141	ERR1732817	12.0	12.0	TRUE
GASEMM2796	ERS1450648	ERX1805142	ERR1734411	75.0	75.0	TRUE
GASEMM2797	ERS1450649	ERX1805143	ERR1732637	1.0	1.0	TRUE
GASEMM2798	ERS1450650	ERX1805144	ERR1733315	4.0	4.0	TRUE
GASEMM2799	ERS1450651	ERX1805145	ERR1733723	1.0	1.0	TRUE
GASEMM2800	ERS1450652	ERX1805146	ERR1735255	94.0	94.0	TRUE
GASEMM2801	ERS1450653	ERX1805147	ERR1735345	3.93	3.93	TRUE
GASEMM2802	ERS1450654	ERX1805148	ERR1733567	3.1	3.1	TRUE
GASEMM2803	ERS1450655	ERX1805149	ERR1734293	1.0	1.0	TRUE
GASEMM2804	ERS1450656	ERX1805150	ERR1734009	1.0	1.0	TRUE
GASEMM2805	ERS1450657	ERX1805151	ERR1733666	1.0	1.0	TRUE
GASEMM2806	ERS1450658	ERX1805152	ERR1732555	19.4	19.4	TRUE
GASEMM2807	ERS1450659	ERX1805153	ERR1733978	1.0	1.0	TRUE
GASEMM2808	ERS1450660	ERX1805154	ERR1732575	11.0	11.0	TRUE
GASEMM2809	ERS1450661	ERX1805155	ERR1733465	28.0	28.0	TRUE
GASEMM2810	ERS1450662	ERX1805156	ERR1733032	1.0	1.0	TRUE
GASEMM2811	ERS1450663	ERX1805157	ERR1734501	1.0	1.0	TRUE
GASEMM2812	ERS1450664	ERX1805158	ERR1732913	92.0	92.0	TRUE
GASEMM2813	ERS1450665	ERX1805159	ERR1734580	81.0	81.0	TRUE
GASEMM2814	ERS1450666	ERX1805160	ERR1732766	1.0	1.0	TRUE
GASEMM2815	ERS1450667	ERX1805161	ERR1732756	1.0	1.0	TRUE
GASEMM2816	ERS1450668	ERX1805162	ERR1734252	1.0	1.0	TRUE
GASEMM2817	ERS1450669	ERX1805163	ERR1735034	1.0	1.0	TRUE
GASEMM2818	ERS1450670	ERX1805164	ERR1732944	12.0	12.0	TRUE
GASEMM2819	ERS1450671	ERX1805165	ERR1733619	12.0	12.0	TRUE
GASEMM2820	ERS1450672	ERX1805166	ERR1735149	3.1	3.1	TRUE
GASEMM2821	ERS1450673	ERX1805167	ERR1735295	3.1	3.1	TRUE
GASEMM2822	ERS1450674	ERX1805168	ERR1733919	1.0	1.0	TRUE
GASEMM2823	ERS1450675	ERX1805169	ERR1735082	6.7	6.7	TRUE
GASEMM2824	ERS1450676	ERX1805170	ERR1735020	3.1	3.1	TRUE
GASEMM2825	ERS1450677	ERX1805171	ERR1732887	6.4	6.4	TRUE
GASEMM2826	ERS1450678	ERX1805172	ERR1733482	1.0	1.0	TRUE
GASEMM2827	ERS1450679	ERX1805173	ERR1732895	1.0	1.0	TRUE
GASEMM2829	ERS1450681	ERX1805175	ERR1732723	12.0	12.0	TRUE
GASEMM2834	ERS1450686	ERX1805180	ERR1734898	28.0	28.0	TRUE
GASEMM2835	ERS1450687	ERX1805181	ERR1733299	12.0	12.0	TRUE
GASEMM2836	ERS1450688	ERX1805182	ERR1732454	75.0	75.0	TRUE
GASEMM2837	ERS1450689	ERX1805183	ERR1734083	3.1	3.1	TRUE
GASEMM2838	ERS1450690	ERX1805184	ERR1733182	89.0	89.0	TRUE
GASEMM2839	ERS1450691	ERX1805185	ERR1734229	1.0	1.0	TRUE
GASEMM2840	ERS1450692	ERX1805186	ERR1734269	28.0	28.0	TRUE
GASEMM2841	ERS1450693	ERX1805187	ERR1732968	28.0	28.0	TRUE
GASEMM2842	ERS1450694	ERX1805188	ERR1733243	76.0	76.0	TRUE
GASEMM2852	ERS1450704	ERX1805198	ERR1734663	1.0	1.0	TRUE
GASEMM2853	ERS1450705	ERX1805199	ERR1734821	11.0	11.0	TRUE
GASEMM2854	ERS1450706	ERX1805200	ERR1732792	1.0	1.0	TRUE
GASEMM2855	ERS1450707	ERX1805201	ERR1733944	89.0	89.0	TRUE
GASEMM2084	ERS1449936	ERX1804430	ERR1733985	5.23	5.23	TRUE
GASEMM2393	ERS1450245	ERX1804739	ERR1734565	5.23	5.23	TRUE
GASEMM2689	ERS1450541	ERX1805035	ERR1733675	4.0	4.0	TRUE
GASEMM2702	ERS1450554	ERX1805048	ERR1732640	82.0	82.0	TRUE
GASEMM2703	ERS1450555	ERX1805049	ERR1732988	1.0	1.0	TRUE
GASEMM2704	ERS1450556	ERX1805050	ERR1734003	44.0	44	TRUE?
GASEMM2705	ERS1450557	ERX1805051	ERR1735162	3.1	3.1	TRUE
GASEMM2706	ERS1450558	ERX1805052	ERR1732482	92.0	92.0	TRUE
GASEMM2707	ERS1450559	ERX1805053	ERR1732868	3.1	3.1	TRUE
GASEMM2708	ERS1450560	ERX1805054	ERR1734208	89.0	89.0	TRUE
GASEMM2709	ERS1450561	ERX1805055	ERR1734183	89.0	89.0	TRUE
GASEMM2710	ERS1450562	ERX1805056	ERR1732744	12.0	12.0	TRUE
GASEMM2711	ERS1450563	ERX1805057	ERR1734458	12.0	12.0	TRUE
GASEMM2712	ERS1450564	ERX1805058	ERR1733552	1.0	1.0	TRUE
GASEMM2713	ERS1450565	ERX1805059	ERR1732983	18.0	18.0	TRUE
GASEMM2714	ERS1450566	ERX1805060	ERR1734967	3.93	3.93	TRUE
GASEMM2715	ERS1450567	ERX1805061	ERR1732572	28.0	28.0	TRUE
GASEMM2716	ERS1450568	ERX1805062	ERR1734564	3.93	3.93	TRUE
GASEMM2717	ERS1450569	ERX1805063	ERR1733528	3.1	3.1	TRUE
GASEMM2718	ERS1450570	ERX1805064	ERR1734123	6.55	6.55	TRUE
GASEMM2719	ERS1450571	ERX1805065	ERR1733673	3.1	3.1	TRUE
GASEMM2720	ERS1450572	ERX1805066	ERR1734871	12.0	12.0	TRUE
GASEMM2721	ERS1450573	ERX1805067	ERR1733986	1.0	1.0	TRUE
GASEMM2722	ERS1450574	ERX1805068	ERR1732972	12.0	12.0	TRUE
GASEMM2723	ERS1450575	ERX1805069	ERR1732662	1.0	1.0	TRUE
GASEMM2724	ERS1450576	ERX1805070	ERR1733677	1.0	1.0	TRUE
GASEMM2725	ERS1450577	ERX1805071	ERR1733407	94.0	94.0	TRUE
GASEMM2726	ERS1450578	ERX1805072	ERR1733607	22.0	22.0	TRUE
GASEMM2727	ERS1450579	ERX1805073	ERR1733384	1.0	1.0	TRUE
GASEMM2728	ERS1450580	ERX1805074	ERR1735461	1.0	1.0	TRUE
GASEMM2729	ERS1450581	ERX1805075	ERR1734538	18.0	18.0	TRUE
GASEMM2730	ERS1450582	ERX1805076	ERR1734682	1.0	1.0	TRUE
GASEMM2731	ERS1450583	ERX1805077	ERR1734768	12.0	12	TRUE?
GASEMM2732	ERS1450584	ERX1805078	ERR1735201	12.0	12.0	TRUE
GASEMM2733	ERS1450585	ERX1805079	ERR1733224	5.119	5.119	TRUE
GASEMM2734	ERS1450586	ERX1805080	ERR1734946	5.23	5.23	TRUE
GASEMM2735	ERS1450587	ERX1805081	ERR1733758	3.1	3.1	TRUE
GASEMM2736	ERS1450588	ERX1805082	ERR1733954	1.0	1.0	TRUE
GASEMM2737	ERS1450589	ERX1805083	ERR1733268	12.0	12.0	TRUE
GASEMM2738	ERS1450590	ERX1805084	ERR1733241	1.0	1.0	TRUE
GASEMM2740	ERS1450592	ERX1805086	ERR1732832	82.0	82.0	TRUE
GASEMM2741	ERS1450593	ERX1805087	ERR1734733	1.0	1.0	TRUE
GASEMM2742	ERS1450594	ERX1805088	ERR1734826	1.0	1.0	TRUE
GASEMM2743	ERS1450595	ERX1805089	ERR1732702	92.0	92.0	TRUE
GASEMM2744	ERS1450596	ERX1805090	ERR1734404	12.0	12.0	TRUE
GASEMM2745	ERS1450597	ERX1805091	ERR1733902	3.1	3.1	TRUE
GASEMM2746	ERS1450598	ERX1805092	ERR1734168	28.0	28.0	TRUE
GASEMM2747	ERS1450599	ERX1805093	ERR1735086	3.1	3.1	TRUE
GASEMM2748	ERS1450600	ERX1805094	ERR1733450	77.0	77.0	TRUE
GASEMM2749	ERS1450601	ERX1805095	ERR1735479	1.0	1.0	TRUE
GASEMM2750	ERS1450602	ERX1805096	ERR1733716	1.0	1.0	TRUE
GASEMM2751	ERS1450603	ERX1805097	ERR1733466	28.0	28.0	TRUE
GASEMM2752	ERS1450604	ERX1805098	ERR1733123	89.0	89.0	TRUE
GASEMM2753	ERS1450605	ERX1805099	ERR1733062	6.99	6.99	TRUE
GASEMM2754	ERS1450606	ERX1805100	ERR1735044	1.0	1.0	TRUE
GASEMM2755	ERS1450607	ERX1805101	ERR1734897	1.0	1.0	TRUE
GASEMM2756	ERS1450608	ERX1805102	ERR1735093	11.23	11.23	TRUE
GASEMM2757	ERS1450609	ERX1805103	ERR1733013	1.0	1.0	TRUE
GASEMM2758	ERS1450610	ERX1805104	ERR1734726	1.0	1.0	TRUE
GASEMM2759	ERS1450611	ERX1805105	ERR1734274	5.5	5.5	TRUE
GASEMM2760	ERS1450612	ERX1805106	ERR1733635	1.0	1.0	TRUE
GASEMM2763	ERS1450615	ERX1805109	ERR1734738	89.0	89.0	TRUE
GASEMM2765	ERS1450617	ERX1805111	ERR1733438	1.0	1.0	TRUE
GASEMM2767	ERS1450619	ERX1805113	ERR1732676	1.0	1.0	TRUE
GASEMM2768	ERS1450620	ERX1805114	ERR1734407	44.0	44	TRUE?
GASEMM2769	ERS1450621	ERX1805115	ERR1735421	28.0	28.0	TRUE
GASEMM2770	ERS1450622	ERX1805116	ERR1733800	4.0	4.0	TRUE
GASEMM2771	ERS1450623	ERX1805117	ERR1733911	3.1	3.1	TRUE
GASEMM2773	ERS1450625	ERX1805119	ERR1733656	28.0	28.0	TRUE
GASEMM2774	ERS1450626	ERX1805120	ERR1732669	73.0	73.0	TRUE
GASEMM2776	ERS1450628	ERX1805122	ERR1732831	1.0	1.0	TRUE
GASEMM2777	ERS1450629	ERX1805123	ERR1735390	1.0	1.0	TRUE
GASEMM2778	ERS1450630	ERX1805124	ERR1733869	11.23	11.23	TRUE
GASEMM2780	ERS1450632	ERX1805126	ERR1733389	3.93	3.93	TRUE
GASEMM2781	ERS1450633	ERX1805127	ERR1732682	1.0	1.0	TRUE
GASEMM1429	ERS1449281	ERX1803775	ERR1732963	6.0	6.0	TRUE
GASEMM0042	ERS1447894	ERX1802388	ERR1732627	28.0	28.0	TRUE
GASEMM0045	ERS1447897	ERX1802391	ERR1734639	28.0	28.0	TRUE
GASEMM0046	ERS1447898	ERX1802392	ERR1734178	28.0	28.0	TRUE
GASEMM2932	ERS1450784	ERX1805278	ERR1735310	28.0	28.0	TRUE
GASEMM0047	ERS1447899	ERX1802393	ERR1733340	28.0	28.0	TRUE
GASEMM2952	ERS1450804	ERX1805298	ERR1734638	11.0	11.0	TRUE
GASEMM2948	ERS1450800	ERX1805294	ERR1735073	1.0	1.0	TRUE
GASEMM2904	ERS1450756	ERX1805250	ERR1734471	12.0	12.0	TRUE
GASEMM2921	ERS1450773	ERX1805267	ERR1734790	1.0	1.0	TRUE
GASEMM2931	ERS1450783	ERX1805277	ERR1733587	89.0	89.0	TRUE
GASEMM2930	ERS1450782	ERX1805276	ERR1735446	89.0	89.0	TRUE
GASEMM2929	ERS1450781	ERX1805275	ERR1735407	1.0	1.0	TRUE
GASEMM2934	ERS1450786	ERX1805280	ERR1734828	1.0	1.0	TRUE
GASEMM2928	ERS1450780	ERX1805274	ERR1733121	6.0	6.0	TRUE
GASEMM2933	ERS1450785	ERX1805279	ERR1734916	89.0	89.0	TRUE
GASEMM2927	ERS1450779	ERX1805273	ERR1733469	1.0	1.0	TRUE
GASEMM2935	ERS1450787	ERX1805281	ERR1734002	1.0	1.0	TRUE
GASEMM2956	ERS1450808	ERX1805302	ERR1734177	1.0	1.0	TRUE
GASEMM2922	ERS1450774	ERX1805268	ERR1734335	12.0	12.0	TRUE
GASEMM2958	ERS1450810	ERX1805304	ERR1735463	89.0	89.0	TRUE
GASEMM2957	ERS1450809	ERX1805303	ERR1734979	89.0	89.0	TRUE
GASEMM2920	ERS1450772	ERX1805266	ERR1735137	81.0	81.0	TRUE
GASEMM2925	ERS1450777	ERX1805271	ERR1733575	3.93	3.93	TRUE
GASEMM2926	ERS1450778	ERX1805272	ERR1733360	89.0	89.0	TRUE
GASEMM2960	ERS1450812	ERX1805306	ERR1735138	58.0	58.0	TRUE
GASEMM2905	ERS1450757	ERX1805251	ERR1735343	22.0	22.0	TRUE
GASEMM2965	ERS1450817	ERX1805311	ERR1732615	89.0	89.0	TRUE
GASEMM2959	ERS1450811	ERX1805305	ERR1733780	28.0	28.0	TRUE
GASEMM2961	ERS1450813	ERX1805307	ERR1734769	1.0	1.0	TRUE
GASEMM2923	ERS1450775	ERX1805269	ERR1734027	89.0	89.0	TRUE
GASEMM2964	ERS1450816	ERX1805310	ERR1732797	94.0	94.0	TRUE
GASEMM2919	ERS1450771	ERX1805265	ERR1734770	28.0	28.0	TRUE
GASEMM2955	ERS1450807	ERX1805301	ERR1734264	77.0	77.0	TRUE
GASEMM2924	ERS1450776	ERX1805270	ERR1733681	3.56	3.56	TRUE
GASEMM2970	ERS1450822	ERX1805316	ERR1734520	1.0	1.0	TRUE
GASEMM2963	ERS1450815	ERX1805309	ERR1735365	1.0	1.0	TRUE
GASEMM2962	ERS1450814	ERX1805308	ERR1733501	49.4	49.4	TRUE
GASEMM2969	ERS1450821	ERX1805315	ERR1732647	1.0	1.0	TRUE
GASEMM2968	ERS1450820	ERX1805314	ERR1732650	89.0	89.0	TRUE
GASEMM2967	ERS1450819	ERX1805313	ERR1734542	3.1	3.1	TRUE
GASEMM2966	ERS1450818	ERX1805312	ERR1733769	5.23	5.23	TRUE
GASEMM2903	ERS1450755	ERX1805249	ERR1734854	6.4	6.4	TRUE
GASEMM2936	ERS1450788	ERX1805282	ERR1734650	94.0	94.0	TRUE
GASEMM2953	ERS1450805	ERX1805299	ERR1733746	3.1	3.1	TRUE
GASEMM2949	ERS1450801	ERX1805295	ERR1734556	4.0	4.0	TRUE
GASEMM2954	ERS1450806	ERX1805300	ERR1734968	1.0	1.0	TRUE
GASEMM2950	ERS1450802	ERX1805296	ERR1733139	12.0	12.0	TRUE
GASEMM2940	ERS1450792	ERX1805286	ERR1734889	1.0	1.0	TRUE
GASEMM2938	ERS1450790	ERX1805284	ERR1732777	1.0	1.0	TRUE
GASEMM2939	ERS1450791	ERX1805285	ERR1735415	3.93	3.93	TRUE
GASEMM2937	ERS1450789	ERX1805283	ERR1735320	94.0	94.0	TRUE
GASEMM2942	ERS1450794	ERX1805288	ERR1732604	87.0	87.0	TRUE
GASEMM2945	ERS1450797	ERX1805291	ERR1734344	246.0	159.0/246.0	TRUE?
GASEMM2944	ERS1450796	ERX1805290	ERR1734841	1.0	1.0	TRUE
GASEMM2951	ERS1450803	ERX1805297	ERR1733646	89.0	89.0	TRUE
GASEMM2941	ERS1450793	ERX1805287	ERR1733922	1.0	1.0	TRUE
GASEMM2943	ERS1450795	ERX1805289	ERR1732705	1.0	1.0	TRUE
GASEMM2947	ERS1450799	ERX1805293	ERR1735161	89.14	89.14	TRUE
GASEMM0043	ERS1447895	ERX1802389	ERR1733036	28.0	28.0	TRUE
GASEMM0052	ERS1447904	ERX1802398	ERR1732709	75.0	75.0	TRUE
GASEMM0053	ERS1447905	ERX1802399	ERR1733281	75.0	75.0	TRUE
GASEMM0054	ERS1447906	ERX1802400	ERR1734899	75.0	75.0	TRUE
GASEMM0006	ERS1447858	ERX1802352	ERR1733964	89.0	89.0	TRUE
GASEMM2890	ERS1450742	ERX1805236	ERR1733409	94.0	94.0	TRUE
GASEMM2879	ERS1450731	ERX1805225	ERR1733227	1.0	1.0	TRUE
GASEMM2909	ERS1450761	ERX1805255	ERR1733629	1.0	1.0	TRUE
GASEMM2845	ERS1450697	ERX1805191	ERR1733837	1.0	1.0	TRUE
GASEMM2851	ERS1450703	ERX1805197	ERR1733371	1.0	1.0	TRUE
GASEMM2882	ERS1450734	ERX1805228	ERR1734850	77.0	77.0	TRUE
GASEMM2906	ERS1450758	ERX1805252	ERR1734431	89.0	89.0	TRUE
GASEMM2883	ERS1450735	ERX1805229	ERR1732745	77.0	77.0	TRUE
GASEMM2866	ERS1450718	ERX1805212	ERR1733363	94.0	94.0	TRUE
GASEMM2917	ERS1450769	ERX1805263	ERR1732524	1.0	1.0	TRUE
GASEMM2911	ERS1450763	ERX1805257	ERR1732976	28.0	28.0	TRUE
GASEMM2896	ERS1450748	ERX1805242	ERR1732587	6.0	6.0	TRUE
GASEMM2832	ERS1450684	ERX1805178	ERR1732499	89.0	89.0	TRUE
GASEMM2918	ERS1450770	ERX1805264	ERR1734058	44.0	44	TRUE?
GASEMM2889	ERS1450741	ERX1805235	ERR1735191	12.0	12.0	TRUE
GASEMM2830	ERS1450682	ERX1805176	ERR1733529	6.0	6.0	TRUE
GASEMM2880	ERS1450732	ERX1805226	ERR1732467	89.0	89.0	TRUE
GASEMM2846	ERS1450698	ERX1805192	ERR1734886	87.0	87.0	TRUE
GASEMM2914	ERS1450766	ERX1805260	ERR1734210	1.90	1.90	TRUE
GASEMM2898	ERS1450750	ERX1805244	ERR1733835	12.85	12.85	TRUE
GASEMM2885	ERS1450737	ERX1805231	ERR1732621	113.0	113.0	TRUE
GASEMM2877	ERS1450729	ERX1805223	ERR1733051	1.0	1.0	TRUE
GASEMM0007	ERS1447859	ERX1802353	ERR1733549	89.0	89.0	TRUE
GASEMM2895	ERS1450747	ERX1805241	ERR1733782	18.0	18.0	TRUE
GASEMM2869	ERS1450721	ERX1805215	ERR1735337	1.0	1.0	TRUE
GASEMM2878	ERS1450730	ERX1805224	ERR1734812	5.3	5.3	TRUE
GASEMM2872	ERS1450724	ERX1805218	ERR1734664	1.0	1.0	TRUE
GASEMM2897	ERS1450749	ERX1805243	ERR1733856	2.0	2.0	TRUE
GASEMM2833	ERS1450685	ERX1805179	ERR1734856	3.1	3.1	TRUE
GASEMM2887	ERS1450739	ERX1805233	ERR1734779	4.0	4.0	TRUE
GASEMM2881	ERS1450733	ERX1805227	ERR1732509	4.0	4.0	TRUE
GASEMM2859	ERS1450711	ERX1805205	ERR1734254	1.0	1.0	TRUE
GASEMM2886	ERS1450738	ERX1805232	ERR1733829	12.0	12.0	TRUE
GASEMM2860	ERS1450712	ERX1805206	ERR1734452	1.0	28.0	FALSE
GASEMM2894	ERS1450746	ERX1805240	ERR1733222	11.0	11.0	TRUE
GASEMM2884	ERS1450736	ERX1805230	ERR1733263	89.0	89.0	TRUE
GASEMM2831	ERS1450683	ERX1805177	ERR1733059	89.29	89.29	TRUE
GASEMM2915	ERS1450767	ERX1805261	ERR1735122	2.0	2.0	TRUE
GASEMM2844	ERS1450696	ERX1805190	ERR1734880	1.33	1.33	TRUE
GASEMM2912	ERS1450764	ERX1805258	ERR1733033	81.0	81.0	TRUE
GASEMM2849	ERS1450701	ERX1805195	ERR1735297	77.0	77.0	TRUE
GASEMM2870	ERS1450722	ERX1805216	ERR1735385	3.1	New type?	FALSE
GASEMM2864	ERS1450716	ERX1805210	ERR1735097	92.0	92.0	TRUE
GASEMM2902	ERS1450754	ERX1805248	ERR1733670	12.0	12.0	TRUE
GASEMM2863	ERS1450715	ERX1805209	ERR1732848	5.99	5.99	TRUE
GASEMM2913	ERS1450765	ERX1805259	ERR1734062	3.1	3.1	TRUE
GASEMM2868	ERS1450720	ERX1805214	ERR1732521	94.0	94.0	TRUE
GASEMM2916	ERS1450768	ERX1805262	ERR1734882	3.1	3.1	TRUE
GASEMM2857	ERS1450709	ERX1805203	ERR1733155	1.0	1.0	TRUE
GASEMM2888	ERS1450740	ERX1805234	ERR1733889	5.23	5.23	TRUE
GASEMM2847	ERS1450699	ERX1805193	ERR1733164	94.0	94.0	TRUE
GASEMM2893	ERS1450745	ERX1805239	ERR1732778	89.0	89.0	TRUE
GASEMM2876	ERS1450728	ERX1805222	ERR1733023	76.1	76.1	TRUE
GASEMM2779	ERS1450631	ERX1805125	ERR1734084	1.87	1.87	TRUE
GASEMM2850	ERS1450702	ERX1805196	ERR1733689	6.55	6.55	TRUE
GASEMM2891	ERS1450743	ERX1805237	ERR1732666	87.0	87.0	TRUE
GASEMM2871	ERS1450723	ERX1805217	ERR1732873	94.0	94.0	TRUE
GASEMM2862	ERS1450714	ERX1805208	ERR1734463	1.0	1.0	TRUE
GASEMM2875	ERS1450727	ERX1805221	ERR1735222	12.0	12.0	TRUE
GASEMM2899	ERS1450751	ERX1805245	ERR1732439	1.0	1.0	TRUE
GASEMM2874	ERS1450726	ERX1805220	ERR1733996	75.0	75.0	TRUE
GASEMM2873	ERS1450725	ERX1805219	ERR1733231	1.0	1.0	TRUE
GASEMM2865	ERS1450717	ERX1805211	ERR1734962	81.0	81.0	TRUE
GASEMM2858	ERS1450710	ERX1805204	ERR1732755	89.0	1.0	FALSE
GASEMM2861	ERS1450713	ERX1805207	ERR1733378	2.0	2.0	TRUE
GASEMM2907	ERS1450759	ERX1805253	ERR1733240	1.0	1.0	TRUE
GASEMM2910	ERS1450762	ERX1805256	ERR1734417	3.1	3.1	TRUE
GASEMM2843	ERS1450695	ERX1805189	ERR1732779	1.0	1.0	TRUE
GASEMM2856	ERS1450708	ERX1805202	ERR1732500	12.0	12.0	TRUE
GASEMM2900	ERS1450752	ERX1805246	ERR1733126	6.0	6.0	TRUE
GASEMM2901	ERS1450753	ERX1805247	ERR1735199	4.0	4.0	TRUE
GASEMM2867	ERS1450719	ERX1805213	ERR1734893	18.0	18.0	TRUE
GASEMM2892	ERS1450744	ERX1805238	ERR1733484	3.1	3.1	TRUE
GASEMM2908	ERS1450760	ERX1805254	ERR1732691	12.0	12.0	TRUE
GASEMM2848	ERS1450700	ERX1805194	ERR1733068	3.1	Investigate new type	FALSE
GASEMM0008	ERS1447860	ERX1802354	ERR1733361	89.0	89.0	TRUE
GASEMM0009	ERS1447861	ERX1802355	ERR1734336	89.0	89.0	TRUE
GASEMM0010	ERS1447862	ERX1802356	ERR1734771	89.0	89.0	TRUE
GASEMM0011	ERS1447863	ERX1802357	ERR1734154	89	STG6.1	SAMPLE FAILURE
GASEMM0012	ERS1447864	ERX1802358	ERR1734127	89.0	89.0	TRUE
GASEMM0013	ERS1447865	ERX1802359	ERR1735403	89.0	89.0	TRUE
GASEMM0085	ERS1447937	ERX1802431	ERR1733697	1.52	1.52	TRUE
GASEMM0084	ERS1447936	ERX1802430	ERR1734100	1.52	1.52	TRUE
GASEMM0088	ERS1447940	ERX1802434	ERR1732533	1.0	1.0	TRUE
GASEMM0098	ERS1447950	ERX1802444	ERR1735288	1.0	1.0	TRUE
GASEMM0109	ERS1447961	ERX1802455	ERR1734096	1.0	1.0	TRUE
GASEMM0420	ERS1448272	ERX1802766	ERR1733440	12.0	12.0	TRUE
GASEMM0447	ERS1448299	ERX1802793	ERR1734223	3.1	3.1	TRUE
GASEMM0454	ERS1448306	ERX1802800	ERR1732960	3.1	3.1	TRUE
GASEMM0466	ERS1448318	ERX1802812	ERR1733040	3.93	3.93	TRUE
GASEMM0484	ERS1448336	ERX1802830	ERR1732527	3.1	3.1	TRUE
GASEMM0485	ERS1448337	ERX1802831	ERR1735353	3.1	3.1	TRUE
GASEMM0486	ERS1448338	ERX1802832	ERR1733487	12.60	12.60	TRUE
GASEMM0487	ERS1448339	ERX1802833	ERR1733358	89.0	89.0	TRUE
GASEMM0488	ERS1448340	ERX1802834	ERR1732583	6.4	6.4	TRUE
GASEMM0489	ERS1448341	ERX1802835	ERR1733323	28.0	28.0	TRUE
GASEMM0490	ERS1448342	ERX1802836	ERR1733405	3.56	3.56	TRUE
GASEMM0491	ERS1448343	ERX1802837	ERR1733613	3.1	3.1	TRUE
GASEMM0492	ERS1448344	ERX1802838	ERR1733425	28.0	28.0	TRUE
GASEMM0493	ERS1448345	ERX1802839	ERR1734684	4.0	4.0	TRUE
GASEMM0494	ERS1448346	ERX1802840	ERR1732586	3.1	3.1	TRUE
GASEMM0495	ERS1448347	ERX1802841	ERR1732679	5.3	5.3	TRUE
GASEMM0496	ERS1448348	ERX1802842	ERR1733979	11.0	11.0	TRUE
GASEMM0497	ERS1448349	ERX1802843	ERR1732927	3.1	3.1	TRUE
GASEMM0498	ERS1448350	ERX1802844	ERR1734434	75.0	75.0	TRUE
GASEMM0499	ERS1448351	ERX1802845	ERR1733223	3.1	3.1	TRUE
GASEMM0500	ERS1448352	ERX1802846	ERR1734816	1.0	1.0	TRUE
GASEMM0501	ERS1448353	ERX1802847	ERR1735309	6.0	6.0	TRUE
GASEMM0502	ERS1448354	ERX1802848	ERR1735169	6.0	6.0	TRUE
GASEMM0503	ERS1448355	ERX1802849	ERR1734509	3.1	3.1	TRUE
GASEMM0504	ERS1448356	ERX1802850	ERR1734037	1.0	1.0	TRUE
GASEMM0505	ERS1448357	ERX1802851	ERR1734756	1.0	1.0	TRUE
GASEMM0506	ERS1448358	ERX1802852	ERR1735004	1.0	1.0	TRUE
GASEMM0507	ERS1448359	ERX1802853	ERR1732742	1.0	1.0	TRUE
GASEMM0508	ERS1448360	ERX1802854	ERR1735279	3.1	3.1	TRUE
GASEMM0509	ERS1448361	ERX1802855	ERR1734090	6.4	6.4	TRUE
GASEMM0510	ERS1448362	ERX1802856	ERR1734226	82.0	82.0	TRUE
GASEMM0511	ERS1448363	ERX1802857	ERR1733329	1.0	1.0	TRUE
GASEMM0512	ERS1448364	ERX1802858	ERR1734221	3.1	3.1	TRUE
GASEMM0513	ERS1448365	ERX1802859	ERR1732484	1.0	1.0	TRUE
GASEMM0514	ERS1448366	ERX1802860	ERR1734120	3.1	3.1	TRUE
GASEMM0515	ERS1448367	ERX1802861	ERR1734903	3.1	3.1	TRUE
GASEMM0516	ERS1448368	ERX1802862	ERR1732924	89.0	89.0	TRUE
GASEMM0517	ERS1448369	ERX1802863	ERR1734766	3.1	3.1	TRUE
GASEMM0518	ERS1448370	ERX1802864	ERR1734559	44.0	44	TRUE?
GASEMM0519	ERS1448371	ERX1802865	ERR1733888	22.0	22.0	TRUE
GASEMM0520	ERS1448372	ERX1802866	ERR1735400	44.0	44	TRUE?
GASEMM0521	ERS1448373	ERX1802867	ERR1732442	12.0	12.0	TRUE
GASEMM0522	ERS1448374	ERX1802868	ERR1735014	3.1	3.1	TRUE
GASEMM0523	ERS1448375	ERX1802869	ERR1733221	12.0	12.0	TRUE
GASEMM0524	ERS1448376	ERX1802870	ERR1732491	3.1	3.1	TRUE
GASEMM0525	ERS1448377	ERX1802871	ERR1732864	1.0	1.0	TRUE
GASEMM0526	ERS1448378	ERX1802872	ERR1733434	3.1	3.1	TRUE
GASEMM0527	ERS1448379	ERX1802873	ERR1734197	12.0	12	TRUE?
GASEMM0529	ERS1448381	ERX1802875	ERR1735112	3.1	3.1	TRUE
GASEMM0530	ERS1448382	ERX1802876	ERR1735030	58.0	58.0	TRUE
GASEMM0531	ERS1448383	ERX1802877	ERR1732747	81.0	81.0	TRUE
GASEMM0532	ERS1448384	ERX1802878	ERR1732626	3.1	3.1	TRUE
GASEMM0533	ERS1448385	ERX1802879	ERR1733449	75.0	75.0	TRUE
GASEMM0534	ERS1448386	ERX1802880	ERR1733620	89.0	89.0	TRUE
GASEMM0535	ERS1448387	ERX1802881	ERR1733796	3.1	3.1	TRUE
GASEMM0536	ERS1448388	ERX1802882	ERR1734128	3.1	3.1	TRUE
GASEMM0537	ERS1448389	ERX1802883	ERR1734231	1.0	1.0	TRUE
GASEMM0539	ERS1448391	ERX1802885	ERR1735031	28.0	28.0	TRUE
GASEMM0540	ERS1448392	ERX1802886	ERR1733461	18.0	18.0	TRUE
GASEMM0542	ERS1448394	ERX1802888	ERR1733387	94.0	94.0	TRUE
GASEMM0543	ERS1448395	ERX1802889	ERR1733154	2.0	2.0	TRUE
GASEMM0544	ERS1448396	ERX1802890	ERR1732732	1.29	1.29	TRUE
GASEMM0545	ERS1448397	ERX1802891	ERR1733180	1.0	1.0	TRUE
GASEMM0546	ERS1448398	ERX1802892	ERR1734026	3.1	3.1	TRUE
GASEMM0547	ERS1448399	ERX1802893	ERR1733091	1.0	1.0	TRUE
GASEMM0548	ERS1448400	ERX1802894	ERR1732828	1.0	1.0	TRUE
GASEMM0549	ERS1448401	ERX1802895	ERR1732440	4.0	4.0	TRUE
GASEMM0550	ERS1448402	ERX1802896	ERR1735306	1.0	1.0	TRUE
GASEMM0551	ERS1448403	ERX1802897	ERR1733209	3.1	Investigate new type	FALSE
GASEMM0552	ERS1448404	ERX1802898	ERR1733591	3.93	New type?	FALSE
GASEMM0553	ERS1448405	ERX1802899	ERR1734950	3.56	3.56	TRUE
GASEMM0554	ERS1448406	ERX1802900	ERR1732789	4.0	4.0	TRUE
GASEMM0555	ERS1448407	ERX1802901	ERR1733177	3.1	3.1	TRUE
GASEMM0556	ERS1448408	ERX1802902	ERR1732785	4.0	4.0	TRUE
GASEMM0557	ERS1448409	ERX1802903	ERR1732631	1.0	1.0	TRUE
GASEMM0558	ERS1448410	ERX1802904	ERR1735476	87.0	87.0	TRUE
GASEMM0560	ERS1448412	ERX1802906	ERR1735432	12.0	12.0	TRUE
GASEMM0562	ERS1448414	ERX1802908	ERR1733460	12.0	12.0	TRUE
GASEMM0563	ERS1448415	ERX1802909	ERR1734436	87.0	87.0	TRUE
GASEMM0564	ERS1448416	ERX1802910	ERR1734720	89.0	89.0	TRUE
GASEMM0567	ERS1448419	ERX1802913	ERR1733571	1.0	1.0	TRUE
GASEMM0117	ERS1447969	ERX1802463	ERR1734396	1.0	1.0	TRUE
GASEMM2986	ERS1450838	ERX1805332	ERR1734413	81.0	81.0	TRUE
GASEMM2640	ERS1450492	ERX1804986	ERR1735152	11.0	11.0	TRUE
GASEMM3009	ERS1450861	ERX1805355	ERR1735214	28.0	28.0	TRUE
GASEMM3034	ERS1450886	ERX1805380	ERR1734747	12.0	12.0	TRUE
GASEMM2975	ERS1450827	ERX1805321	ERR1733097	3.1	3.1	TRUE
GASEMM3004	ERS1450856	ERX1805350	ERR1734598	89.0	89.0	TRUE
GASEMM3023	ERS1450875	ERX1805369	ERR1735404	3.1	3.1	TRUE
GASEMM2982	ERS1450834	ERX1805328	ERR1734914	1.0	1.0	TRUE
GASEMM2995	ERS1450847	ERX1805341	ERR1734984	1.0	1.0	TRUE
GASEMM2985	ERS1450837	ERX1805331	ERR1733628	1.0	1.0	TRUE
GASEMM2980	ERS1450832	ERX1805326	ERR1733481	89.0	89.0	TRUE
GASEMM3005	ERS1450857	ERX1805351	ERR1734066	1.0	1.0	TRUE
GASEMM2990	ERS1450842	ERX1805336	ERR1734724	1.0	1.0	TRUE
GASEMM2988	ERS1450840	ERX1805334	ERR1733913	12.0	12.0	TRUE
GASEMM2993	ERS1450845	ERX1805339	ERR1734111	12.0	12.0	TRUE
GASEMM2973	ERS1450825	ERX1805319	ERR1735129	4.0	4.0	TRUE
GASEMM2992	ERS1450844	ERX1805338	ERR1735181	89.0	89.0	TRUE
GASEMM2989	ERS1450841	ERX1805335	ERR1735434	2.0	2.0	TRUE
GASEMM2981	ERS1450833	ERX1805327	ERR1734349	11.0	11.0	TRUE
GASEMM2983	ERS1450835	ERX1805329	ERR1734240	1.0	1.0	TRUE
GASEMM2994	ERS1450846	ERX1805340	ERR1733885	12.0	12.0	TRUE
GASEMM3028	ERS1450880	ERX1805374	ERR1735194	1.0	1.0	TRUE
GASEMM3033	ERS1450885	ERX1805379	ERR1735027	89.0	89.0	TRUE
GASEMM3025	ERS1450877	ERX1805371	ERR1733337	4.0	4.0	TRUE
GASEMM2972	ERS1450824	ERX1805318	ERR1733744	1.0	1.0	TRUE
GASEMM2978	ERS1450830	ERX1805324	ERR1733348	1.0	1.0	TRUE
GASEMM0921	ERS1448773	ERX1803267	ERR1735274	11.0	11.0	TRUE
GASEMM2974	ERS1450826	ERX1805320	ERR1734921	3.1	3.1	TRUE
GASEMM3003	ERS1450855	ERX1805349	ERR1735032	6.0	6.0	TRUE
GASEMM2991	ERS1450843	ERX1805337	ERR1733089	1.0	1.0	TRUE
GASEMM3012	ERS1450864	ERX1805358	ERR1734744	87.0	87.0	TRUE
GASEMM3001	ERS1450853	ERX1805347	ERR1735426	3.1	3.1	TRUE
GASEMM3022	ERS1450874	ERX1805368	ERR1732762	1.0	1.0	TRUE
GASEMM3031	ERS1450883	ERX1805377	ERR1734236	18.0	18.0	TRUE
GASEMM3002	ERS1450854	ERX1805348	ERR1733904	1.0	1.0	TRUE
GASEMM3030	ERS1450882	ERX1805376	ERR1735084	90.2	90.2	TRUE
GASEMM0922	ERS1448774	ERX1803268	ERR1732906	11.0	11.0	TRUE
GASEMM2976	ERS1450828	ERX1805322	ERR1734607	11.0	11.0	TRUE
GASEMM3026	ERS1450878	ERX1805372	ERR1733055	12.0	12.0	TRUE
GASEMM3027	ERS1450879	ERX1805373	ERR1733678	1.0	1.0	TRUE
GASEMM3032	ERS1450884	ERX1805378	ERR1735100	12.0	12.0	TRUE
GASEMM2979	ERS1450831	ERX1805325	ERR1734811	28.0	28.0	TRUE
GASEMM2998	ERS1450850	ERX1805344	ERR1732872	73.0	73.0	TRUE
GASEMM2977	ERS1450829	ERX1805323	ERR1733393	5.93	5.93	TRUE
GASEMM3000	ERS1450852	ERX1805346	ERR1733557	42.0	28.0	FALSE
GASEMM2997	ERS1450849	ERX1805343	ERR1733690	28.0	28.0	TRUE
GASEMM3006	ERS1450858	ERX1805352	ERR1733747	12.0	12.0	TRUE
GASEMM2984	ERS1450836	ERX1805330	ERR1734571	1.0	1.0	TRUE
GASEMM0481	ERS1448333	ERX1802827	ERR1735460	11.0	11.0	TRUE
GASEMM3008	ERS1450860	ERX1805354	ERR1734514	118.0	118.0	TRUE
GASEMM3011	ERS1450863	ERX1805357	ERR1733686	12.0	12.0	TRUE
GASEMM3029	ERS1450881	ERX1805375	ERR1732478	90.2	90.2	TRUE
GASEMM2999	ERS1450851	ERX1805345	ERR1735290	28.0	28.0	TRUE
GASEMM3007	ERS1450859	ERX1805353	ERR1734523	1.0	1.0	TRUE
GASEMM2602	ERS1450454	ERX1804948	ERR1733473	11.0	11.0	TRUE
GASEMM3024	ERS1450876	ERX1805370	ERR1734659	12.0	12.0	TRUE
GASEMM0123	ERS1447975	ERX1802469	ERR1733703	12.0	12.0	TRUE
GASEMM0124	ERS1447976	ERX1802470	ERR1734331	12.0	12.0	TRUE
GASEMM0280	ERS1448132	ERX1802626	ERR1734086	1.0	1.0	TRUE
GASEMM0281	ERS1448133	ERX1802627	ERR1734653	3.1	3.1	TRUE
GASEMM0282	ERS1448134	ERX1802628	ERR1735326	1.0	1.0	TRUE
GASEMM0283	ERS1448135	ERX1802629	ERR1734758	75.0	75.0	TRUE
GASEMM0285	ERS1448137	ERX1802631	ERR1735410	18.0	18.0	TRUE
GASEMM0286	ERS1448138	ERX1802632	ERR1734716	1.0	1.0	TRUE
GASEMM0287	ERS1448139	ERX1802633	ERR1735104	3.1	3.1	TRUE
GASEMM0288	ERS1448140	ERX1802634	ERR1734694	1.0	1.0	TRUE
GASEMM0289	ERS1448141	ERX1802635	ERR1732901	12.0	12.0	TRUE
GASEMM0291	ERS1448143	ERX1802637	ERR1734855	12.0	12.0	TRUE
GASEMM0292	ERS1448144	ERX1802638	ERR1732926	3.1	3.1	TRUE
GASEMM0293	ERS1448145	ERX1802639	ERR1734139	3.1	3.1	TRUE
GASEMM0294	ERS1448146	ERX1802640	ERR1735107	87.0	87.0	TRUE
GASEMM0295	ERS1448147	ERX1802641	ERR1734832	5.86	5.86	TRUE
GASEMM0296	ERS1448148	ERX1802642	ERR1734317	1.0	1.0	TRUE
GASEMM0297	ERS1448149	ERX1802643	ERR1734860	3.93	3.93	TRUE
GASEMM0298	ERS1448150	ERX1802644	ERR1732967	12.0	12.0	TRUE
GASEMM0299	ERS1448151	ERX1802645	ERR1734823	12.0	12.0	TRUE
GASEMM0300	ERS1448152	ERX1802646	ERR1732516	3.1	3.1	TRUE
GASEMM0301	ERS1448153	ERX1802647	ERR1733692	3.93	3.93	TRUE
GASEMM0302	ERS1448154	ERX1802648	ERR1732625	9.0	9.0	TRUE
GASEMM0303	ERS1448155	ERX1802649	ERR1732498	1.0	1.0	TRUE
GASEMM0304	ERS1448156	ERX1802650	ERR1734300	6.0	6.0	TRUE
GASEMM0305	ERS1448157	ERX1802651	ERR1734385	81.0	81.0	TRUE
GASEMM0306	ERS1448158	ERX1802652	ERR1732734	28.0	28.0	TRUE
GASEMM0307	ERS1448159	ERX1802653	ERR1735208	6.0	6.0	TRUE
GASEMM0308	ERS1448160	ERX1802654	ERR1734885	6.0	6.0	TRUE
GASEMM0309	ERS1448161	ERX1802655	ERR1734144	3.93	3.93	TRUE
GASEMM0310	ERS1448162	ERX1802656	ERR1733554	3.1	3.1	TRUE
GASEMM0311	ERS1448163	ERX1802657	ERR1733735	12.0	12.0	TRUE
GASEMM0312	ERS1448164	ERX1802658	ERR1733233	28.0	28.0	TRUE
GASEMM0314	ERS1448166	ERX1802660	ERR1733394	3.1	3.1	TRUE
GASEMM0315	ERS1448167	ERX1802661	ERR1735118	3.93	3.93	TRUE
GASEMM0316	ERS1448168	ERX1802662	ERR1732830	3.1	3.1	TRUE
GASEMM0317	ERS1448169	ERX1802663	ERR1734531	3.1	3.1	TRUE
GASEMM0318	ERS1448170	ERX1802664	ERR1734896	4.0	4.0	TRUE
GASEMM0319	ERS1448171	ERX1802665	ERR1733396	6.0	6.0	TRUE
GASEMM0321	ERS1448173	ERX1802667	ERR1734401	1.0	1.0	TRUE
GASEMM0322	ERS1448174	ERX1802668	ERR1733491	3.1	3.1	TRUE
GASEMM0323	ERS1448175	ERX1802669	ERR1733614	89.0	89.0	TRUE
GASEMM0325	ERS1448177	ERX1802671	ERR1734888	1.0	1.0	TRUE
GASEMM0326	ERS1448178	ERX1802672	ERR1732791	1.0	1.0	TRUE
GASEMM0327	ERS1448179	ERX1802673	ERR1734942	3.1	3.1	TRUE
GASEMM0328	ERS1448180	ERX1802674	ERR1733999	28.0	28.0	TRUE
GASEMM0329	ERS1448181	ERX1802675	ERR1734049	90.2	90.2	TRUE
GASEMM0330	ERS1448182	ERX1802676	ERR1732999	1.25	1.25	TRUE
GASEMM0331	ERS1448183	ERX1802677	ERR1732794	75.0	75.0	TRUE
GASEMM0332	ERS1448184	ERX1802678	ERR1734917	90.5	90.5	TRUE
GASEMM0333	ERS1448185	ERX1802679	ERR1735330	1.0	1.0	TRUE
GASEMM0334	ERS1448186	ERX1802680	ERR1734255	3.1	3.1	TRUE
GASEMM0335	ERS1448187	ERX1802681	ERR1735305	44.0	44	TRUE?
GASEMM0336	ERS1448188	ERX1802682	ERR1735266	94.0	94.0	TRUE
GASEMM0337	ERS1448189	ERX1802683	ERR1733565	3.1	3.1	TRUE
GASEMM0338	ERS1448190	ERX1802684	ERR1733175	3.1	3.1	TRUE
GASEMM0339	ERS1448191	ERX1802685	ERR1733802	3.93	3.93	TRUE
GASEMM0340	ERS1448192	ERX1802686	ERR1735049	3.1	3.1	TRUE
GASEMM0341	ERS1448193	ERX1802687	ERR1732882	1.0	1.0	TRUE
GASEMM0342	ERS1448194	ERX1802688	ERR1733058	3.1	3.1	TRUE
GASEMM0343	ERS1448195	ERX1802689	ERR1734099	3.1	3.1	TRUE
GASEMM0344	ERS1448196	ERX1802690	ERR1733960	3.1	3.1	TRUE
GASEMM0345	ERS1448197	ERX1802691	ERR1734045	3.1	3.1	TRUE
GASEMM0346	ERS1448198	ERX1802692	ERR1732818	89.0	89.0	TRUE
GASEMM0347	ERS1448199	ERX1802693	ERR1733574	3.1	3.1	TRUE
GASEMM0119	ERS1447971	ERX1802465	ERR1732448	12.0	12.0	TRUE
GASEMM0348	ERS1448200	ERX1802694	ERR1734094	3.1	3.1	TRUE
GASEMM0349	ERS1448201	ERX1802695	ERR1734582	3.1	3.1	TRUE
GASEMM0350	ERS1448202	ERX1802696	ERR1734868	1.22	1.22	TRUE
GASEMM0351	ERS1448203	ERX1802697	ERR1732487	1.0	1.0	TRUE
GASEMM0352	ERS1448204	ERX1802698	ERR1734572	77.0	77.0	TRUE
GASEMM0353	ERS1448205	ERX1802699	ERR1733918	3.0	3.106	TRUE?
GASEMM0354	ERS1448206	ERX1802700	ERR1734677	1.0	1.0	TRUE
GASEMM0355	ERS1448207	ERX1802701	ERR1735438	12.0	n/d	FALSE
GASEMM0356	ERS1448208	ERX1802702	ERR1734209	3.1	3.1	TRUE
GASEMM0357	ERS1448209	ERX1802703	ERR1735448	3.1	3.1	TRUE
GASEMM0358	ERS1448210	ERX1802704	ERR1734609	6.4	6.4	TRUE
GASEMM0359	ERS1448211	ERX1802705	ERR1734590	89.0	89.0	TRUE
GASEMM0360	ERS1448212	ERX1802706	ERR1734801	9.0	9.0	TRUE
GASEMM0361	ERS1448213	ERX1802707	ERR1734648	1.0	1.0	TRUE
GASEMM0362	ERS1448214	ERX1802708	ERR1734681	28.0	28.0	TRUE
GASEMM0363	ERS1448215	ERX1802709	ERR1733092	4.13	4.13	TRUE
GASEMM0365	ERS1448217	ERX1802711	ERR1735116	3.93	1	FALSE
GASEMM0366	ERS1448218	ERX1802712	ERR1732876	4.0	4.0	TRUE
GASEMM0368	ERS1448220	ERX1802714	ERR1735267	12.0	12.0	TRUE
GASEMM0370	ERS1448222	ERX1802716	ERR1733971	3.1	3.1	TRUE
GASEMM0371	ERS1448223	ERX1802717	ERR1734166	3.1	3.1	TRUE
GASEMM0372	ERS1448224	ERX1802718	ERR1733368	3.1	3.1	TRUE
GASEMM0374	ERS1448226	ERX1802720	ERR1734237	3.1	Investigate new type	FALSE
GASEMM0376	ERS1448228	ERX1802722	ERR1732508	3.1	3.1	TRUE
GASEMM0377	ERS1448229	ERX1802723	ERR1732930	12.0	12.0	TRUE
GASEMM0378	ERS1448230	ERX1802724	ERR1734552	3.1	3.1	TRUE
GASEMM0379	ERS1448231	ERX1802725	ERR1733247	1.0	1.0	TRUE
GASEMM0380	ERS1448232	ERX1802726	ERR1733462	3.93	3.93	TRUE
GASEMM0382	ERS1448234	ERX1802728	ERR1734339	4.0	4.0	TRUE
GASEMM0383	ERS1448235	ERX1802729	ERR1733106	3.56	3.56	TRUE
GASEMM0384	ERS1448236	ERX1802730	ERR1733815	58.0	58.0	TRUE
GASEMM0385	ERS1448237	ERX1802731	ERR1735036	1.0	1.0	TRUE
GASEMM0386	ERS1448238	ERX1802732	ERR1733959	6.0	6.0	TRUE
GASEMM0387	ERS1448239	ERX1802733	ERR1734633	12.0	12	TRUE?
GASEMM0388	ERS1448240	ERX1802734	ERR1734763	3.1	3.1	TRUE
GASEMM0389	ERS1448241	ERX1802735	ERR1732639	75.0	75.0	TRUE
GASEMM0390	ERS1448242	ERX1802736	ERR1732782	3.1	3.1	TRUE
GASEMM0391	ERS1448243	ERX1802737	ERR1733949	87.0	87.0	TRUE
GASEMM0392	ERS1448244	ERX1802738	ERR1734776	12.0	12.0	TRUE
GASEMM0393	ERS1448245	ERX1802739	ERR1735304	3.1	3.1	TRUE
GASEMM0394	ERS1448246	ERX1802740	ERR1734207	12.0	12.0	TRUE
GASEMM0395	ERS1448247	ERX1802741	ERR1733422	3.1	3.1	TRUE
GASEMM0396	ERS1448248	ERX1802742	ERR1734444	3.1	3.1	TRUE
GASEMM0397	ERS1448249	ERX1802743	ERR1732680	28.0	28.0	TRUE
GASEMM0398	ERS1448250	ERX1802744	ERR1734992	1.0	1.0	TRUE
GASEMM0399	ERS1448251	ERX1802745	ERR1733683	3.23	130	FALSE
GASEMM0400	ERS1448252	ERX1802746	ERR1732592	2.0	2.0	TRUE
GASEMM0401	ERS1448253	ERX1802747	ERR1735339	3.1	3.1	TRUE
GASEMM0402	ERS1448254	ERX1802748	ERR1734196	4.0	4.0	TRUE
GASEMM0403	ERS1448255	ERX1802749	ERR1733401	89.0	89.0	TRUE
GASEMM0404	ERS1448256	ERX1802750	ERR1733745	89.0	89.0	TRUE
GASEMM0405	ERS1448257	ERX1802751	ERR1735063	3.1	3.1	TRUE
GASEMM0406	ERS1448258	ERX1802752	ERR1733763	87.0	87.0	TRUE
GASEMM0412	ERS1448264	ERX1802758	ERR1733027	3.1	3.1	TRUE
GASEMM0413	ERS1448265	ERX1802759	ERR1733814	3.1	3.1	TRUE
GASEMM0414	ERS1448266	ERX1802760	ERR1733007	3.1	3.1	TRUE
GASEMM0415	ERS1448267	ERX1802761	ERR1732559	1.0	1.0	TRUE
GASEMM0416	ERS1448268	ERX1802762	ERR1733324	87.0	87.0	TRUE
GASEMM0417	ERS1448269	ERX1802763	ERR1733907	3.1	3.1	TRUE
GASEMM0418	ERS1448270	ERX1802764	ERR1733238	3.1	3.1	TRUE
GASEMM0428	ERS1448280	ERX1802774	ERR1734740	4.19	4.19	TRUE
GASEMM0429	ERS1448281	ERX1802775	ERR1732822	3.93	3.93	TRUE
GASEMM0430	ERS1448282	ERX1802776	ERR1733515	1.0	1.0	TRUE
GASEMM0431	ERS1448283	ERX1802777	ERR1733157	3.93	3.93	TRUE
GASEMM0432	ERS1448284	ERX1802778	ERR1733730	4.19	4.19	TRUE
GASEMM0434	ERS1448286	ERX1802780	ERR1733065	6.4	6.4	TRUE
GASEMM0435	ERS1448287	ERX1802781	ERR1733794	1.0	1.0	TRUE
GASEMM0438	ERS1448290	ERX1802784	ERR1735377	12.0	12	TRUE?
GASEMM0439	ERS1448291	ERX1802785	ERR1734343	3.1	3.1	TRUE
GASEMM0440	ERS1448292	ERX1802786	ERR1734161	3.1	3.1	TRUE
GASEMM0441	ERS1448293	ERX1802787	ERR1734773	3.1	3.1	TRUE
GASEMM0442	ERS1448294	ERX1802788	ERR1733309	3.1	3.1	TRUE
GASEMM0443	ERS1448295	ERX1802789	ERR1733086	3.1	3.1	TRUE
GASEMM0444	ERS1448296	ERX1802790	ERR1733871	2.0	2.0	TRUE
GASEMM0445	ERS1448297	ERX1802791	ERR1733824	1.0	1.0	TRUE
GASEMM0446	ERS1448298	ERX1802792	ERR1732658	3.1	3.1	TRUE
GASEMM0448	ERS1448300	ERX1802794	ERR1734130	3.5	3.5	TRUE
GASEMM0449	ERS1448301	ERX1802795	ERR1734364	12.0	12.0	TRUE
GASEMM0450	ERS1448302	ERX1802796	ERR1735148	3.1	3.1	TRUE
GASEMM0451	ERS1448303	ERX1802797	ERR1734819	1.33	1.33	TRUE
GASEMM0453	ERS1448305	ERX1802799	ERR1733031	3.1	3.1	TRUE
GASEMM0455	ERS1448307	ERX1802801	ERR1732582	3.1	3.1	TRUE
GASEMM0456	ERS1448308	ERX1802802	ERR1735318	28.0	28.0	TRUE
GASEMM0457	ERS1448309	ERX1802803	ERR1733316	3.1	3.1	TRUE
GASEMM0458	ERS1448310	ERX1802804	ERR1734217	12.0	12.0	TRUE
GASEMM0459	ERS1448311	ERX1802805	ERR1733347	6.0	6.0	TRUE
GASEMM0120	ERS1447972	ERX1802466	ERR1733120	12.0	12.0	TRUE
GASEMM0460	ERS1448312	ERX1802806	ERR1733077	87.0	87.0	TRUE
GASEMM0461	ERS1448313	ERX1802807	ERR1733483	3.93	3.93	TRUE
GASEMM0462	ERS1448314	ERX1802808	ERR1734728	6.0	6.0	TRUE
GASEMM0463	ERS1448315	ERX1802809	ERR1733187	6.0	6.0	TRUE
GASEMM0464	ERS1448316	ERX1802810	ERR1735062	3.93	3.93	TRUE
GASEMM0465	ERS1448317	ERX1802811	ERR1734312	3.1	3.1	TRUE
GASEMM0467	ERS1448319	ERX1802813	ERR1735467	75.0	75.0	TRUE
GASEMM0468	ERS1448320	ERX1802814	ERR1735398	3.93	3.93	TRUE
GASEMM0469	ERS1448321	ERX1802815	ERR1733125	3.1	3.1	TRUE
GASEMM0470	ERS1448322	ERX1802816	ERR1734760	87.0	87.0	TRUE
GASEMM0471	ERS1448323	ERX1802817	ERR1733495	3.93	3.93	TRUE
GASEMM0472	ERS1448324	ERX1802818	ERR1732950	3.93	New type?	FALSE
GASEMM0473	ERS1448325	ERX1802819	ERR1735354	3.93	3.93	TRUE
GASEMM0474	ERS1448326	ERX1802820	ERR1734191	89.0	89.0	TRUE
GASEMM0475	ERS1448327	ERX1802821	ERR1734894	6.0	6.0	TRUE
GASEMM0476	ERS1448328	ERX1802822	ERR1735173	3.93	3.93	TRUE
GASEMM0477	ERS1448329	ERX1802823	ERR1733609	6.0	6.0	TRUE
GASEMM0479	ERS1448331	ERX1802825	ERR1734036	3.1	3.1	TRUE
GASEMM0480	ERS1448332	ERX1802826	ERR1735254	3.1	3.1	TRUE
GASEMM2971	ERS1450823	ERX1805317	ERR1732863	1.0	1.0	TRUE
GASEMM2946	ERS1450798	ERX1805292	ERR1734290	4.0	4.0	TRUE
GASEMM2987	ERS1450839	ERX1805333	ERR1732580	1.0	1.0	TRUE
GASEMM2996	ERS1450848	ERX1805342	ERR1733499	3.93	3.93	TRUE
GASEMM3010	ERS1450862	ERX1805356	ERR1732532	12.0	12.0	TRUE
GASEMM3013	ERS1450865	ERX1805359	ERR1734614	28.0	28.0	TRUE
GASEMM3014	ERS1450866	ERX1805360	ERR1733625	12.0	12.0	TRUE
GASEMM3015	ERS1450867	ERX1805361	ERR1734578	12.0	12.0	TRUE
GASEMM3016	ERS1450868	ERX1805362	ERR1732741	3.1	3.1	TRUE
GASEMM3017	ERS1450869	ERX1805363	ERR1735244	1.0	1.0	TRUE
GASEMM3018	ERS1450870	ERX1805364	ERR1735055	75.0	75.0	TRUE
GASEMM3019	ERS1450871	ERX1805365	ERR1733279	1.0	1.0	TRUE
GASEMM3020	ERS1450872	ERX1805366	ERR1732543	5.3	5.3	TRUE
GASEMM3021	ERS1450873	ERX1805367	ERR1733289	58.0	58.0	TRUE
GASEMM0121	ERS1447973	ERX1802467	ERR1735219	12.0	12.0	TRUE
GASEMM0122	ERS1447974	ERX1802468	ERR1733024	12.0	12.0	TRUE
GASEMM0128	ERS1447980	ERX1802474	ERR1733952	1.0	1.0	TRUE
GASEMM0129	ERS1447981	ERX1802475	ERR1734928	1.0	1.0	TRUE
GASEMM0130	ERS1447982	ERX1802476	ERR1735342	1.0	1.0	TRUE
GASEMM0131	ERS1447983	ERX1802477	ERR1733404	1.0	1.0	TRUE
GASEMM0132	ERS1447984	ERX1802478	ERR1733598	1.0	1.0	TRUE
GASEMM0096	ERS1447948	ERX1802442	ERR1734260	75.0	75.0	TRUE
GASEMM0110	ERS1447962	ERX1802456	ERR1734846	1.0	1.0	TRUE
GASEMM0478	ERS1448330	ERX1802824	ERR1735250	1.0	1.0	TRUE
GASEMM0095	ERS1447947	ERX1802441	ERR1732681	75.0	75.0	TRUE
GASEMM0094	ERS1447946	ERX1802440	ERR1732507	75.0	75.0	TRUE
GASEMM0137	ERS1447989	ERX1802483	ERR1733884	4.0	4.0	TRUE
GASEMM0138	ERS1447990	ERX1802484	ERR1734927	4.0	4.0	TRUE
GASEMM0136	ERS1447988	ERX1802482	ERR1732953	1.53	1.53	TRUE
GASEMM0133	ERS1447985	ERX1802479	ERR1734933	1.53	1.53	TRUE
GASEMM0140	ERS1447992	ERX1802486	ERR1733380	1.53	1.53	TRUE
GASEMM0139	ERS1447991	ERX1802485	ERR1733826	1.53	1.53	TRUE
GASEMM0144	ERS1447996	ERX1802490	ERR1733560	89.0	89.0	TRUE
GASEMM0143	ERS1447995	ERX1802489	ERR1733214	89.0	89.0	TRUE
GASEMM0146	ERS1447998	ERX1802492	ERR1733874	89.0	89.0	TRUE
GASEMM0142	ERS1447994	ERX1802488	ERR1733868	89.0	89.0	TRUE
GASEMM0141	ERS1447993	ERX1802487	ERR1733636	88.4	88.4	TRUE
GASEMM0145	ERS1447997	ERX1802491	ERR1732684	88.4	88.4	TRUE
GASEMM0147	ERS1447999	ERX1802493	ERR1733787	12.0	12.0	TRUE
GASEMM0152	ERS1448004	ERX1802498	ERR1734211	12.0	12.0	TRUE
GASEMM0149	ERS1448001	ERX1802495	ERR1735379	12.0	12.0	TRUE
GASEMM0157	ERS1448009	ERX1802503	ERR1734477	12.0	12.0	TRUE
GASEMM0158	ERS1448010	ERX1802504	ERR1733548	12.0	12.0	TRUE
GASEMM0161	ERS1448013	ERX1802507	ERR1732905	28.0	28.0	TRUE
GASEMM0162	ERS1448014	ERX1802508	ERR1733311	28.0	28.0	TRUE
GASEMM0163	ERS1448015	ERX1802509	ERR1735245	28.0	28.0	TRUE
GASEMM0165	ERS1448017	ERX1802511	ERR1733881	2.0	2.0	TRUE
GASEMM0170	ERS1448022	ERX1802516	ERR1732763	4.0	Failed:No mapping to references	SAMPLE FAILURE
GASEMM0171	ERS1448023	ERX1802517	ERR1734051	4.0	Failed:156	SAMPLE FAILURE
GASEMM0172	ERS1448024	ERX1802518	ERR1732996	NT	28.0/4.0	FALSE
GASEMM0166	ERS1448018	ERX1802512	ERR1734940	89.0	89.0	TRUE
GASEMM0168	ERS1448020	ERX1802514	ERR1735172	89.0	89.0	TRUE
GASEMM0167	ERS1448019	ERX1802513	ERR1733267	89.0	89.0	TRUE
GASEMM0169	ERS1448021	ERX1802515	ERR1733543	89.0	89.0	TRUE
GASEMM0160	ERS1448012	ERX1802506	ERR1735336	1.0	1.0	TRUE
GASEMM0159	ERS1448011	ERX1802505	ERR1733325	1.0	1.0	TRUE
GASEMM0164	ERS1448016	ERX1802510	ERR1734588	1.0	1.0	TRUE
GASEMM0177	ERS1448029	ERX1802523	ERR1734299	1.0	1.0	TRUE
GASEMM0179	ERS1448031	ERX1802525	ERR1734032	1.0	1.0	TRUE
GASEMM0173	ERS1448025	ERX1802519	ERR1732514	1.0	1.0	TRUE
GASEMM0174	ERS1448026	ERX1802520	ERR1735066	1.0	1.0	TRUE
GASEMM0178	ERS1448030	ERX1802524	ERR1733608	1.0	1.0	TRUE
GASEMM0180	ERS1448032	ERX1802526	ERR1735223	3.1	3.1	TRUE
GASEMM0175	ERS1448027	ERX1802521	ERR1732727	3.1	3.1	TRUE
GASEMM0201	ERS1448053	ERX1802547	ERR1734257	88.6	88.6	TRUE
GASEMM3035	ERS1450887	ERX1805381	ERR1734080	75.0	75.0	TRUE
GASEMM3036	ERS1450888	ERX1805382	ERR1732515	89.0	89.0	TRUE
GASEMM3037	ERS1450889	ERX1805383	ERR1733626	77.0	77.0	TRUE
GASEMM3038	ERS1450890	ERX1805384	ERR1734484	81.0	81.0	TRUE
GASEMM3039	ERS1450891	ERX1805385	ERR1734900	22.0	22.0	TRUE
GASEMM3040	ERS1450892	ERX1805386	ERR1735251	73.0	73.0	TRUE
GASEMM3041	ERS1450893	ERX1805387	ERR1733046	11.0	11.0	TRUE
GASEMM3042	ERS1450894	ERX1805388	ERR1734749	94.0	94.0	TRUE
GASEMM3043	ERS1450895	ERX1805389	ERR1732877	NT	NT	TRUE
GASEMM3044	ERS1450896	ERX1805390	ERR1735147	NT	203	FALSE
GASEMM3045	ERS1450897	ERX1805391	ERR1733556	NT	203	FALSE
GASEMM3046	ERS1450898	ERX1805392	ERR1734472	NT	NT	TRUE
GASEMM0183	ERS1448035	ERX1802529	ERR1733352	108.1	108.1	TRUE
GASEMM0614	ERS1448466	ERX1802960	ERR1733005	6.0	6.0	TRUE
GASEMM0620	ERS1448472	ERX1802966	ERR1732975	6.0	6.0	TRUE
GASEMM0181	ERS1448033	ERX1802527	ERR1734657	108.1	108.1	TRUE
GASEMM0624	ERS1448476	ERX1802970	ERR1735397	28.0	28.0	TRUE
GASEMM0619	ERS1448471	ERX1802965	ERR1734515	12.1	12.1	TRUE
GASEMM0633	ERS1448485	ERX1802979	ERR1734543	1.0	1.0	TRUE
GASEMM0593	ERS1448445	ERX1802939	ERR1733116	1.0	1.0	TRUE
GASEMM0592	ERS1448444	ERX1802938	ERR1735225	3.93	3.93	TRUE
GASEMM0640	ERS1448492	ERX1802986	ERR1734380	3.1	3.1	TRUE
GASEMM0639	ERS1448491	ERX1802985	ERR1734864	87.0	87.0	TRUE
GASEMM0635	ERS1448487	ERX1802981	ERR1734754	28.0	28.0	TRUE
GASEMM0636	ERS1448488	ERX1802982	ERR1732834	28.0	28.0	TRUE
GASEMM0634	ERS1448486	ERX1802980	ERR1734848	75.0	75.0	TRUE
GASEMM0637	ERS1448489	ERX1802983	ERR1733206	12.0	12.0	TRUE
GASEMM0608	ERS1448460	ERX1802954	ERR1734976	6.0	6.0	TRUE
GASEMM0609	ERS1448461	ERX1802955	ERR1735388	3.1	3.1	TRUE
GASEMM0610	ERS1448462	ERX1802956	ERR1735205	1.0	1.0	TRUE
GASEMM0611	ERS1448463	ERX1802957	ERR1733662	1.0	1.0	TRUE
GASEMM0612	ERS1448464	ERX1802958	ERR1735299	3.93	3	TRUE?
GASEMM0613	ERS1448465	ERX1802959	ERR1734554	3.1	3.1	TRUE
GASEMM0616	ERS1448468	ERX1802962	ERR1733228	6.0	6.0	TRUE
GASEMM0607	ERS1448459	ERX1802953	ERR1734251	3.1	3.1	TRUE
GASEMM0641	ERS1448493	ERX1802987	ERR1733234	12.0	12.0	TRUE
GASEMM0588	ERS1448440	ERX1802934	ERR1734333	4.0	4.0	TRUE
GASEMM0589	ERS1448441	ERX1802935	ERR1735054	3.1	3.1	TRUE
GASEMM0590	ERS1448442	ERX1802936	ERR1733915	12.0	12.0	TRUE
GASEMM0591	ERS1448443	ERX1802937	ERR1732534	6.0	6.0	TRUE
GASEMM0642	ERS1448494	ERX1802988	ERR1732946	3.1	3.1	TRUE
GASEMM0584	ERS1448436	ERX1802930	ERR1734835	3.91	3.91	TRUE
GASEMM0586	ERS1448438	ERX1802932	ERR1734052	6.0	6.0	TRUE
GASEMM0587	ERS1448439	ERX1802933	ERR1734145	3.1	3.1	TRUE
GASEMM0597	ERS1448449	ERX1802943	ERR1733152	3.93	3.93	TRUE
GASEMM0598	ERS1448450	ERX1802944	ERR1734736	12.0	12.0	TRUE
GASEMM0599	ERS1448451	ERX1802945	ERR1734435	6.0	6.0	TRUE
GASEMM0601	ERS1448453	ERX1802947	ERR1734660	3.1	3.1	TRUE
GASEMM0602	ERS1448454	ERX1802948	ERR1733988	4.19	4.19	TRUE
GASEMM0603	ERS1448455	ERX1802949	ERR1735215	3.1	3.1	TRUE
GASEMM0604	ERS1448456	ERX1802950	ERR1732711	75.0	75.0	TRUE
GASEMM0541	ERS1448393	ERX1802887	ERR1734567	28.0	28.0	TRUE
GASEMM0605	ERS1448457	ERX1802951	ERR1732788	3.1	Investigate new type	FALSE
GASEMM0573	ERS1448425	ERX1802919	ERR1732511	18.29	18.29	TRUE
GASEMM0575	ERS1448427	ERX1802921	ERR1732771	12.0	12.0	TRUE
GASEMM0576	ERS1448428	ERX1802922	ERR1733508	3.1	3.1	TRUE
GASEMM0577	ERS1448429	ERX1802923	ERR1732550	3.1	Investigate new type	FALSE
GASEMM0578	ERS1448430	ERX1802924	ERR1735429	3.1	3.1	TRUE
GASEMM0581	ERS1448433	ERX1802927	ERR1732538	3.1	Investigate new type	FALSE
GASEMM0594	ERS1448446	ERX1802940	ERR1733597	3.1	3.1	TRUE
GASEMM0596	ERS1448448	ERX1802942	ERR1733257	6.0	6.0	TRUE
GASEMM0571	ERS1448423	ERX1802917	ERR1732807	28.0	28.0	TRUE
GASEMM0572	ERS1448424	ERX1802918	ERR1735439	28.0	28.0	TRUE
GASEMM0582	ERS1448434	ERX1802928	ERR1735142	3.1	3.1	TRUE
GASEMM0583	ERS1448435	ERX1802929	ERR1734307	75.0	75.0	TRUE
GASEMM0606	ERS1448458	ERX1802952	ERR1734216	3.1	3.1	TRUE
GASEMM0184	ERS1448036	ERX1802530	ERR1734461	108.1	108.1	TRUE
GASEMM0182	ERS1448034	ERX1802528	ERR1735393	108.1	108.1	TRUE
GASEMM0574	ERS1448426	ERX1802920	ERR1732446	3.1	3.1	TRUE
GASEMM0579	ERS1448431	ERX1802925	ERR1733342	28.0	28.0	TRUE
GASEMM0580	ERS1448432	ERX1802926	ERR1733934	12.0	12.0	TRUE
GASEMM0595	ERS1448447	ERX1802941	ERR1734960	6.0	6.0	TRUE
GASEMM0600	ERS1448452	ERX1802946	ERR1734466	6.0	6.0	TRUE
GASEMM0615	ERS1448467	ERX1802961	ERR1733304	3.1	3.1	TRUE
GASEMM0617	ERS1448469	ERX1802963	ERR1735458	1.0	1.0	TRUE
GASEMM0618	ERS1448470	ERX1802964	ERR1732579	1.0	1.0	TRUE
GASEMM0621	ERS1448473	ERX1802967	ERR1735334	3.1	3.1	TRUE
GASEMM0622	ERS1448474	ERX1802968	ERR1733611	3.1	3.1	TRUE
GASEMM0625	ERS1448477	ERX1802971	ERR1734378	28.0	28.0	TRUE
GASEMM0626	ERS1448478	ERX1802972	ERR1734649	89.0	89.0	TRUE
GASEMM0627	ERS1448479	ERX1802973	ERR1733828	3.1	3.1	TRUE
GASEMM0628	ERS1448480	ERX1802974	ERR1733026	1.0	1.0	TRUE
GASEMM0629	ERS1448481	ERX1802975	ERR1733140	1.0	1.0	TRUE
GASEMM0630	ERS1448482	ERX1802976	ERR1733539	12.0	12.0	TRUE
GASEMM0632	ERS1448484	ERX1802978	ERR1732584	1.0	1.0	TRUE
GASEMM0643	ERS1448495	ERX1802989	ERR1733601	3.1	3.1	TRUE
GASEMM0644	ERS1448496	ERX1802990	ERR1733291	3.1	3.1	TRUE
GASEMM0645	ERS1448497	ERX1802991	ERR1733341	6.0	6.0	TRUE
GASEMM0657	ERS1448509	ERX1803003	ERR1732601	12.0	12.0	TRUE
GASEMM0658	ERS1448510	ERX1803004	ERR1733842	3.93	3.93	TRUE
GASEMM0660	ERS1448512	ERX1803006	ERR1733471	3.1	3.1	TRUE
GASEMM0191	ERS1448043	ERX1802537	ERR1733788	108.1	108.1	TRUE
GASEMM0661	ERS1448513	ERX1803007	ERR1734288	3.1	3.1	TRUE
GASEMM0662	ERS1448514	ERX1803008	ERR1733886	89.0	89.0	TRUE
GASEMM0663	ERS1448515	ERX1803009	ERR1733956	3.1	3	TRUE?
GASEMM0665	ERS1448517	ERX1803011	ERR1734706	28.0	28.0	TRUE
GASEMM0708	ERS1448560	ERX1803054	ERR1735246	4.0	4.0	TRUE
GASEMM0709	ERS1448561	ERX1803055	ERR1733346	1.0	1.0	TRUE
GASEMM0715	ERS1448567	ERX1803061	ERR1734022	44.0	44	TRUE?
GASEMM0718	ERS1448570	ERX1803064	ERR1732726	2.0	2.0	TRUE
GASEMM0720	ERS1448572	ERX1803066	ERR1732898	4.0	4.0	TRUE
GASEMM0723	ERS1448575	ERX1803069	ERR1735442	12.68	12.68	TRUE
GASEMM0728	ERS1448580	ERX1803074	ERR1735372	3.1	28.0	FALSE
GASEMM0730	ERS1448582	ERX1803076	ERR1734132	1.0	1.0	TRUE
GASEMM0743	ERS1448595	ERX1803089	ERR1734857	89.0	89.0	TRUE
GASEMM0754	ERS1448606	ERX1803100	ERR1733208	4.0	4.0	TRUE
GASEMM0769	ERS1448621	ERX1803115	ERR1733239	2.0	2.0	TRUE
GASEMM0775	ERS1448627	ERX1803121	ERR1732804	2.0	2.0	TRUE
GASEMM0783	ERS1448635	ERX1803129	ERR1734782	3.1	3.1	TRUE
GASEMM0787	ERS1448639	ERX1803133	ERR1734627	3.1	3.1	TRUE
GASEMM0790	ERS1448642	ERX1803136	ERR1733558	28.0	28.0	TRUE
GASEMM0793	ERS1448645	ERX1803139	ERR1734913	103.0	103.0	TRUE
GASEMM0794	ERS1448646	ERX1803140	ERR1733728	6.0	6.0	TRUE
GASEMM0795	ERS1448647	ERX1803141	ERR1734560	6.96	6.96	TRUE
GASEMM0796	ERS1448648	ERX1803142	ERR1735275	87.0	87.0	TRUE
GASEMM0798	ERS1448650	ERX1803144	ERR1734473	12.0	12.0	TRUE
GASEMM0799	ERS1448651	ERX1803145	ERR1732942	87.0	87.0	TRUE
GASEMM0800	ERS1448652	ERX1803146	ERR1734904	87.0	87.0	TRUE
GASEMM0801	ERS1448653	ERX1803147	ERR1735414	94.0	94.0	TRUE
GASEMM0802	ERS1448654	ERX1803148	ERR1734573	18.29	18.29	TRUE
GASEMM0803	ERS1448655	ERX1803149	ERR1734688	89.0	89.0	TRUE
GASEMM0804	ERS1448656	ERX1803150	ERR1734322	6.0	6.0	TRUE
GASEMM0805	ERS1448657	ERX1803151	ERR1735120	3.93	3.93	TRUE
GASEMM0807	ERS1448659	ERX1803153	ERR1732634	3.1	3.1	TRUE
GASEMM0808	ERS1448660	ERX1803154	ERR1733260	2.0	2.0	TRUE
GASEMM0809	ERS1448661	ERX1803155	ERR1735200	4.0	4.0	TRUE
GASEMM0810	ERS1448662	ERX1803156	ERR1733391	3.1	3.1	TRUE
GASEMM0811	ERS1448663	ERX1803157	ERR1734150	3.1	3.1	TRUE
GASEMM0812	ERS1448664	ERX1803158	ERR1733926	1.0	1.0	TRUE
GASEMM0816	ERS1448668	ERX1803162	ERR1734097	12.0	12.0	TRUE
GASEMM0817	ERS1448669	ERX1803163	ERR1735242	171.1	171.1	TRUE
GASEMM0818	ERS1448670	ERX1803164	ERR1734261	94.0	94.0	TRUE
GASEMM0819	ERS1448671	ERX1803165	ERR1732764	1.0	1.0	TRUE
GASEMM0821	ERS1448673	ERX1803167	ERR1735021	1.0	1.0	TRUE
GASEMM0822	ERS1448674	ERX1803168	ERR1733383	89.0	89.0	TRUE
GASEMM0825	ERS1448677	ERX1803171	ERR1732450	3.93	3.93	TRUE
GASEMM0826	ERS1448678	ERX1803172	ERR1732602	3.1	3.1	TRUE
GASEMM0827	ERS1448679	ERX1803173	ERR1735047	81.0	81.0	TRUE
GASEMM0828	ERS1448680	ERX1803174	ERR1733494	28.0	28.0	TRUE
GASEMM0851	ERS1448703	ERX1803197	ERR1734220	6.0	6.0	TRUE
GASEMM0852	ERS1448704	ERX1803198	ERR1733946	12.0	12.0	TRUE
GASEMM0853	ERS1448705	ERX1803199	ERR1733339	3.1	3.1	TRUE
GASEMM0855	ERS1448707	ERX1803201	ERR1733496	1.0	1.0	TRUE
GASEMM0856	ERS1448708	ERX1803202	ERR1735105	3.1	3.1	TRUE
GASEMM0857	ERS1448709	ERX1803203	ERR1734258	3.1	3.1	TRUE
GASEMM0858	ERS1448710	ERX1803204	ERR1732656	1.0	1.0	TRUE
GASEMM0859	ERS1448711	ERX1803205	ERR1734970	3.1	3.1	TRUE
GASEMM0860	ERS1448712	ERX1803206	ERR1735399	3.1	3.1	TRUE
GASEMM0862	ERS1448714	ERX1803208	ERR1734408	4.19	4.19	TRUE
GASEMM0864	ERS1448716	ERX1803210	ERR1732646	3.23	3.23	TRUE
GASEMM0865	ERS1448717	ERX1803211	ERR1734469	3.93	3.93	TRUE
GASEMM0185	ERS1448037	ERX1802531	ERR1734741	108.1	108.1	TRUE
GASEMM0190	ERS1448042	ERX1802536	ERR1733486	108.1	108.1	TRUE
GASEMM0186	ERS1448038	ERX1802532	ERR1733563	1.0	1.0	TRUE
GASEMM0187	ERS1448039	ERX1802533	ERR1733643	1.0	1.0	TRUE
GASEMM0200	ERS1448052	ERX1802546	ERR1733015	1.0	1.0	TRUE
GASEMM0188	ERS1448040	ERX1802534	ERR1733872	87.0	87.0	TRUE
GASEMM0189	ERS1448041	ERX1802535	ERR1733138	87.0	87.0	TRUE
GASEMM0176	ERS1448028	ERX1802522	ERR1732915	1.0	1.0	TRUE
GASEMM0199	ERS1448051	ERX1802545	ERR1733659	1.0	1.0	TRUE
GASEMM0192	ERS1448044	ERX1802538	ERR1732459	4.0	4.0	TRUE
GASEMM0193	ERS1448045	ERX1802539	ERR1733779	4.0	4.0	TRUE
GASEMM0194	ERS1448046	ERX1802540	ERR1733313	4.0	4.0	TRUE
GASEMM0195	ERS1448047	ERX1802541	ERR1733786	4.0	4.0	TRUE
GASEMM0196	ERS1448048	ERX1802542	ERR1735067	4.0	4.0	TRUE
GASEMM0197	ERS1448049	ERX1802543	ERR1734156	4.0	4.0	TRUE
GASEMM0198	ERS1448050	ERX1802544	ERR1733812	4.0	4.0	TRUE
GASEMM3047	ERS1450899	ERX1805393	ERR1735146	NT	5.23	FALSE
GASEMM0623	ERS1448475	ERX1802969	ERR1734831	1.0	1.0	TRUE
GASEMM0631	ERS1448483	ERX1802977	ERR1734704	110.0	110.0	TRUE
GASEMM0646	ERS1448498	ERX1802992	ERR1733174	3.1	3.1	TRUE
GASEMM0647	ERS1448499	ERX1802993	ERR1733218	3.1	3.1	TRUE
GASEMM0648	ERS1448500	ERX1802994	ERR1734935	1.0	1.0	TRUE
GASEMM0649	ERS1448501	ERX1802995	ERR1732455	3.1	3.1	TRUE
GASEMM0650	ERS1448502	ERX1802996	ERR1732618	3.1	3.1	TRUE
GASEMM0651	ERS1448503	ERX1802997	ERR1735389	3.1	3.1	TRUE
GASEMM0652	ERS1448504	ERX1802998	ERR1732564	12.0	12.0	TRUE
GASEMM0653	ERS1448505	ERX1802999	ERR1733542	3.1	3.1	TRUE
GASEMM0654	ERS1448506	ERX1803000	ERR1734673	1.24	1.24	TRUE
GASEMM0655	ERS1448507	ERX1803001	ERR1733700	75.0	75.0	TRUE
GASEMM0659	ERS1448511	ERX1803005	ERR1734818	1.0	1.0	TRUE
GASEMM0664	ERS1448516	ERX1803010	ERR1734919	3.1	3.1	TRUE
GASEMM0666	ERS1448518	ERX1803012	ERR1733375	1.33	1.33	TRUE
GASEMM0667	ERS1448519	ERX1803013	ERR1734799	12.0	12.0	TRUE
GASEMM0668	ERS1448520	ERX1803014	ERR1733183	3.1	3.1	TRUE
GASEMM0669	ERS1448521	ERX1803015	ERR1734512	32.2	32.2	TRUE
GASEMM0670	ERS1448522	ERX1803016	ERR1734287	1.0	1.0	TRUE
GASEMM0671	ERS1448523	ERX1803017	ERR1734991	90.2	90.2	TRUE
GASEMM0672	ERS1448524	ERX1803018	ERR1732820	3.93	3.93	TRUE
GASEMM0673	ERS1448525	ERX1803019	ERR1732706	1.0	1.0	TRUE
GASEMM0674	ERS1448526	ERX1803020	ERR1733493	1.0	1.0	TRUE
GASEMM0675	ERS1448527	ERX1803021	ERR1733640	6.0	6.0	TRUE
GASEMM0676	ERS1448528	ERX1803022	ERR1735449	5.23	5.23	TRUE
GASEMM0677	ERS1448529	ERX1803023	ERR1734725	1.33	1.33	TRUE
GASEMM0678	ERS1448530	ERX1803024	ERR1733044	12.0	12.0	TRUE
GASEMM0679	ERS1448531	ERX1803025	ERR1735323	58.0	58.0	TRUE
GASEMM0680	ERS1448532	ERX1803026	ERR1733188	3.1	3.1	TRUE
GASEMM0681	ERS1448533	ERX1803027	ERR1733702	76.0	76.0	TRUE
GASEMM0682	ERS1448534	ERX1803028	ERR1734517	4.0	4.0	TRUE
GASEMM0683	ERS1448535	ERX1803029	ERR1732708	44.0	44	TRUE?
GASEMM0684	ERS1448536	ERX1803030	ERR1732856	3.1	3.1	TRUE
GASEMM0685	ERS1448537	ERX1803031	ERR1734416	5.113	5.113	TRUE
GASEMM0686	ERS1448538	ERX1803032	ERR1735441	12.0	12.0	TRUE
GASEMM0687	ERS1448539	ERX1803033	ERR1734544	89.0	89.0	TRUE
GASEMM0688	ERS1448540	ERX1803034	ERR1732899	12.0	12.0	TRUE
GASEMM0689	ERS1448541	ERX1803035	ERR1734910	3.1	3.1	TRUE
GASEMM0690	ERS1448542	ERX1803036	ERR1735094	3.1	3.1	TRUE
GASEMM0691	ERS1448543	ERX1803037	ERR1734487	12.0	12.0	TRUE
GASEMM0692	ERS1448544	ERX1803038	ERR1732775	12.0	12.0	TRUE
GASEMM0693	ERS1448545	ERX1803039	ERR1732712	3.1	3.1	TRUE
GASEMM0694	ERS1448546	ERX1803040	ERR1735080	3.93	3.93	TRUE
GASEMM0695	ERS1448547	ERX1803041	ERR1733739	3.1	3.1	TRUE
GASEMM0696	ERS1448548	ERX1803042	ERR1734006	87.0	87.0	TRUE
GASEMM0698	ERS1448550	ERX1803044	ERR1735350	89.0	89.0	TRUE
GASEMM0699	ERS1448551	ERX1803045	ERR1734600	1.0	1.0	TRUE
GASEMM0700	ERS1448552	ERX1803046	ERR1733043	1.0	1.0	TRUE
GASEMM0702	ERS1448554	ERX1803048	ERR1734182	6.0	6.0	TRUE
GASEMM0703	ERS1448555	ERX1803049	ERR1733623	3.93	3.93	TRUE
GASEMM0704	ERS1448556	ERX1803050	ERR1735123	12.0	12.0	TRUE
GASEMM0705	ERS1448557	ERX1803051	ERR1733993	73.0	73.0	TRUE
GASEMM0706	ERS1448558	ERX1803052	ERR1733748	1.0	1.0	TRUE
GASEMM0831	ERS1448683	ERX1803177	ERR1733117	3.1	3.1	TRUE
GASEMM0834	ERS1448686	ERX1803180	ERR1735045	1.33	1.33	TRUE
GASEMM0836	ERS1448688	ERX1803182	ERR1732977	3.93	3.93	TRUE
GASEMM0483	ERS1448335	ERX1802829	ERR1734012	6.0	6.0	TRUE
GASEMM0697	ERS1448549	ERX1803043	ERR1732787	28.0	28.0	TRUE
GASEMM0707	ERS1448559	ERX1803053	ERR1733258	89.0	89.0	TRUE
GASEMM0710	ERS1448562	ERX1803056	ERR1733734	3.1	3.1	TRUE
GASEMM0711	ERS1448563	ERX1803057	ERR1734410	3.1	3.1	TRUE
GASEMM0712	ERS1448564	ERX1803058	ERR1732990	28.0	28.0	TRUE
GASEMM0713	ERS1448565	ERX1803059	ERR1734500	28.0	28.0	TRUE
GASEMM0714	ERS1448566	ERX1803060	ERR1734883	1.0	1.0	TRUE
GASEMM0716	ERS1448568	ERX1803062	ERR1735166	44.0	44	TRUE?
GASEMM0717	ERS1448569	ERX1803063	ERR1732885	28.0	28.0	TRUE
GASEMM0719	ERS1448571	ERX1803065	ERR1735249	12.0	12.0	TRUE
GASEMM0721	ERS1448573	ERX1803067	ERR1734328	1.0	1.0	TRUE
GASEMM0722	ERS1448574	ERX1803068	ERR1732607	3.93	3.93	TRUE
GASEMM0725	ERS1448577	ERX1803071	ERR1735331	94.0	94.0	TRUE
GASEMM0726	ERS1448578	ERX1803072	ERR1734692	12.82	12.82	TRUE
GASEMM0727	ERS1448579	ERX1803073	ERR1732838	28.0	28.0	TRUE
GASEMM0729	ERS1448581	ERX1803075	ERR1734508	3.1	3.1	TRUE
GASEMM0731	ERS1448583	ERX1803077	ERR1733225	89.0	89.0	TRUE
GASEMM0732	ERS1448584	ERX1803078	ERR1735236	28.0	28.0	TRUE
GASEMM0733	ERS1448585	ERX1803079	ERR1733388	28.0	28.0	TRUE
GASEMM0734	ERS1448586	ERX1803080	ERR1733762	75.0	75.0	TRUE
GASEMM0735	ERS1448587	ERX1803081	ERR1735017	75.0	75.0	TRUE
GASEMM0736	ERS1448588	ERX1803082	ERR1732833	87.0	87.0	TRUE
GASEMM0737	ERS1448589	ERX1803083	ERR1734594	75.0	75.0	TRUE
GASEMM0738	ERS1448590	ERX1803084	ERR1735356	12.0	12.0	TRUE
GASEMM0739	ERS1448591	ERX1803085	ERR1734905	6.0	6.0	TRUE
GASEMM0740	ERS1448592	ERX1803086	ERR1732825	6.4	6.4	TRUE
GASEMM0741	ERS1448593	ERX1803087	ERR1734239	28.0	28.0	TRUE
GASEMM0742	ERS1448594	ERX1803088	ERR1734301	3.1	3.1	TRUE
GASEMM0744	ERS1448596	ERX1803090	ERR1735098	12.0	12.0	TRUE
GASEMM0745	ERS1448597	ERX1803091	ERR1734213	28.0	28.0	TRUE
GASEMM0746	ERS1448598	ERX1803092	ERR1733435	3.1	3.1	TRUE
GASEMM0747	ERS1448599	ERX1803093	ERR1734316	28.0	28.0	TRUE
GASEMM0748	ERS1448600	ERX1803094	ERR1733844	1.0	1.0	TRUE
GASEMM0749	ERS1448601	ERX1803095	ERR1734941	6.0	6.0	TRUE
GASEMM0750	ERS1448602	ERX1803096	ERR1735026	6.0	6.0	TRUE
GASEMM0751	ERS1448603	ERX1803097	ERR1735002	28.0	28.0	TRUE
GASEMM0752	ERS1448604	ERX1803098	ERR1734367	28.0	28.0	TRUE
GASEMM0753	ERS1448605	ERX1803099	ERR1735329	44.0	44	TRUE?
GASEMM0755	ERS1448607	ERX1803101	ERR1733390	1.0	1.0	TRUE
GASEMM0756	ERS1448608	ERX1803102	ERR1735016	3.1	3.1	TRUE
GASEMM0758	ERS1448610	ERX1803104	ERR1734448	75.0	75.0	TRUE
GASEMM0759	ERS1448611	ERX1803105	ERR1733610	3.93	3.93	TRUE
GASEMM0760	ERS1448612	ERX1803106	ERR1733838	12.0	12.0	TRUE
GASEMM0761	ERS1448613	ERX1803107	ERR1734532	89.0	89.0	TRUE
GASEMM0762	ERS1448614	ERX1803108	ERR1735130	3.1	3.1	TRUE
GASEMM0763	ERS1448615	ERX1803109	ERR1734519	6.95	6.95	TRUE
GASEMM0764	ERS1448616	ERX1803110	ERR1735485	4.0	4.0	TRUE
GASEMM0765	ERS1448617	ERX1803111	ERR1735316	3.1	3.1	TRUE
GASEMM0766	ERS1448618	ERX1803112	ERR1733877	3.1	3.1	TRUE
GASEMM0767	ERS1448619	ERX1803113	ERR1734808	28.0	28.0	TRUE
GASEMM0768	ERS1448620	ERX1803114	ERR1732693	3.1	3.1	TRUE
GASEMM0770	ERS1448622	ERX1803116	ERR1733961	89.0	89.0	TRUE
GASEMM0771	ERS1448623	ERX1803117	ERR1733430	44.0	44	TRUE?
GASEMM0772	ERS1448624	ERX1803118	ERR1735447	28.0	28.0	TRUE
GASEMM0773	ERS1448625	ERX1803119	ERR1733797	75.0	75.0	TRUE
GASEMM0774	ERS1448626	ERX1803120	ERR1732546	3.1	3.1	TRUE
GASEMM0776	ERS1448628	ERX1803122	ERR1735328	1.0	1.0	TRUE
GASEMM0777	ERS1448629	ERX1803123	ERR1733698	3.93	3.93	TRUE
GASEMM0778	ERS1448630	ERX1803124	ERR1734901	82.0	82.0	TRUE
GASEMM0782	ERS1448634	ERX1803128	ERR1732651	89.0	89.0	TRUE
GASEMM0784	ERS1448636	ERX1803130	ERR1733293	76.0	76.0	TRUE
GASEMM0785	ERS1448637	ERX1803131	ERR1735013	1.0	1.0	TRUE
GASEMM0786	ERS1448638	ERX1803132	ERR1734001	28.0	28.0	TRUE
GASEMM0788	ERS1448640	ERX1803134	ERR1733876	3.1	3.1	TRUE
GASEMM0792	ERS1448644	ERX1803138	ERR1732469	12.0	12.0	TRUE
GASEMM0014	ERS1447866	ERX1802360	ERR1733213	89.0	89.0	TRUE
GASEMM0953	ERS1448805	ERX1803299	ERR1734862	6.4	6.4	TRUE
GASEMM0964	ERS1448816	ERX1803310	ERR1733307	1.0	1.0	TRUE
GASEMM0979	ERS1448831	ERX1803325	ERR1732935	3.1	3.1	TRUE
GASEMM0898	ERS1448750	ERX1803244	ERR1734246	28.0	28.0	TRUE
GASEMM0955	ERS1448807	ERX1803301	ERR1734498	11.1	11.1	TRUE
GASEMM0889	ERS1448741	ERX1803235	ERR1732931	75.0	75.0	TRUE
GASEMM0985	ERS1448837	ERX1803331	ERR1733410	4.0	4.0	TRUE
GASEMM0986	ERS1448838	ERX1803332	ERR1735311	3.1	3.1	TRUE
GASEMM0983	ERS1448835	ERX1803329	ERR1733873	12.0	12.0	TRUE
GASEMM0980	ERS1448832	ERX1803326	ERR1734949	4.0	4.0	TRUE
GASEMM0949	ERS1448801	ERX1803295	ERR1734873	12.0	12.0	TRUE
GASEMM0890	ERS1448742	ERX1803236	ERR1732502	2.0	2.0	TRUE
GASEMM0882	ERS1448734	ERX1803228	ERR1732893	3.1	3.1	TRUE
GASEMM0850	ERS1448702	ERX1803196	ERR1735422	1.0	1.0	TRUE
GASEMM0884	ERS1448736	ERX1803230	ERR1732854	3.5	3.5	TRUE
GASEMM0883	ERS1448735	ERX1803229	ERR1735413	1.0	1.0	TRUE
GASEMM0962	ERS1448814	ERX1803308	ERR1734092	28.0	28.0	TRUE
GASEMM0963	ERS1448815	ERX1803309	ERR1733163	3.86	3.86	TRUE
GASEMM0886	ERS1448738	ERX1803232	ERR1735059	3.1	243	SAMPLE FAILURE
GASEMM0903	ERS1448755	ERX1803249	ERR1733229	12.0	12.0	TRUE
GASEMM0891	ERS1448743	ERX1803237	ERR1734986	28.0	28.0	TRUE
GASEMM0892	ERS1448744	ERX1803238	ERR1734622	3.1	Investigate new type	FALSE
GASEMM0895	ERS1448747	ERX1803241	ERR1732978	89.0	89.0	TRUE
GASEMM0954	ERS1448806	ERX1803300	ERR1733181	3.94	3.94	TRUE
GASEMM0899	ERS1448751	ERX1803245	ERR1734281	3.1	3.1	TRUE
GASEMM0952	ERS1448804	ERX1803298	ERR1735095	4.0	4.0	TRUE
GASEMM0901	ERS1448753	ERX1803247	ERR1735143	3.1	3.1	TRUE
GASEMM0894	ERS1448746	ERX1803240	ERR1733972	75.0	75.0	TRUE
GASEMM0893	ERS1448745	ERX1803239	ERR1733916	75.0	Failed	SAMPLE FAILURE
GASEMM0966	ERS1448818	ERX1803312	ERR1734425	3.1	3.1	TRUE
GASEMM0984	ERS1448836	ERX1803330	ERR1733950	3.1	3.1	TRUE
GASEMM0982	ERS1448834	ERX1803328	ERR1733801	3.1	3.1	TRUE
GASEMM0951	ERS1448803	ERX1803297	ERR1733418	3.1	3.1	TRUE
GASEMM0900	ERS1448752	ERX1803246	ERR1735007	58.0	58.0	TRUE
GASEMM0902	ERS1448754	ERX1803248	ERR1734302	1.0	1.0	TRUE
GASEMM0904	ERS1448756	ERX1803250	ERR1734437	3.93	3.93	TRUE
GASEMM0897	ERS1448749	ERX1803243	ERR1733312	4.0	4.0	TRUE
GASEMM0973	ERS1448825	ERX1803319	ERR1734068	12.0	12.0	TRUE
GASEMM0970	ERS1448822	ERX1803316	ERR1732998	22.0	22.0	TRUE
GASEMM0968	ERS1448820	ERX1803314	ERR1734309	87.0	87.0	TRUE
GASEMM0965	ERS1448817	ERX1803311	ERR1733355	11.0	11.0	TRUE
GASEMM0969	ERS1448821	ERX1803315	ERR1735321	3.1	3.1	TRUE
GASEMM0967	ERS1448819	ERX1803313	ERR1733974	3.1	3.1	TRUE
GASEMM0976	ERS1448828	ERX1803322	ERR1733096	3.1	3.1	TRUE
GASEMM0975	ERS1448827	ERX1803321	ERR1733397	3.1	3.1	TRUE
GASEMM0887	ERS1448739	ERX1803233	ERR1732556	75.0	75.0	TRUE
GASEMM0885	ERS1448737	ERX1803231	ERR1734476	75.0	75.0	TRUE
GASEMM0896	ERS1448748	ERX1803242	ERR1734374	89.0	89.0	TRUE
GASEMM0948	ERS1448800	ERX1803294	ERR1733593	12.0	12.0	TRUE
GASEMM0950	ERS1448802	ERX1803296	ERR1733510	89.0	89.0	TRUE
GASEMM0960	ERS1448812	ERX1803306	ERR1734134	3.1	3	TRUE?
GASEMM0961	ERS1448813	ERX1803307	ERR1734064	4.0	4.0	TRUE
GASEMM0888	ERS1448740	ERX1803234	ERR1735278	3.1	3.1	TRUE
GASEMM0023	ERS1447875	ERX1802369	ERR1734190	89.0	89.0	TRUE
GASEMM1034	ERS1448886	ERX1803380	ERR1733130	12.0	12.0	TRUE
GASEMM1066	ERS1448918	ERX1803412	ERR1735174	28.0	28.0	TRUE
GASEMM0846	ERS1448698	ERX1803192	ERR1734088	77.0	77.0	TRUE
GASEMM1048	ERS1448900	ERX1803394	ERR1735171	1.0	1.0	TRUE
GASEMM1067	ERS1448919	ERX1803413	ERR1735418	6.0	6.0	TRUE
GASEMM1071	ERS1448923	ERX1803417	ERR1734915	1.0	1.0	TRUE
GASEMM1059	ERS1448911	ERX1803405	ERR1732576	4.0	4.0	TRUE
GASEMM1025	ERS1448877	ERX1803371	ERR1733141	28.0	28.0	TRUE
GASEMM1072	ERS1448924	ERX1803418	ERR1732783	1.0	1.0	TRUE
GASEMM1075	ERS1448927	ERX1803421	ERR1735128	1.0	1.0	TRUE
GASEMM1133	ERS1448985	ERX1803479	ERR1732537	3.1	3.1	TRUE
GASEMM1134	ERS1448986	ERX1803480	ERR1734370	3.1	3.1	TRUE
GASEMM1136	ERS1448988	ERX1803482	ERR1732759	9.0	9.0	TRUE
GASEMM1137	ERS1448989	ERX1803483	ERR1734964	28.0	28.0	TRUE
GASEMM1039	ERS1448891	ERX1803385	ERR1734298	4.0	4.0	TRUE
GASEMM1018	ERS1448870	ERX1803364	ERR1734806	3.1	3.1	TRUE
GASEMM1140	ERS1448992	ERX1803486	ERR1734497	3.93	3.93	TRUE
GASEMM1005	ERS1448857	ERX1803351	ERR1733756	3.1	3.1	TRUE
GASEMM1004	ERS1448856	ERX1803350	ERR1735102	3.1	3.1	TRUE
GASEMM0971	ERS1448823	ERX1803317	ERR1733135	11.0	11.0	TRUE
GASEMM0849	ERS1448701	ERX1803195	ERR1733737	89.0	89.0	TRUE
GASEMM1014	ERS1448866	ERX1803360	ERR1733101	28.0	28.0	TRUE
GASEMM1013	ERS1448865	ERX1803359	ERR1735243	6.4	6.4	TRUE
GASEMM1012	ERS1448864	ERX1803358	ERR1733416	12.0	12.0	TRUE
GASEMM1006	ERS1448858	ERX1803352	ERR1733016	12.0	12.0	TRUE
GASEMM1016	ERS1448868	ERX1803362	ERR1734121	3.1	3.1	TRUE
GASEMM1015	ERS1448867	ERX1803361	ERR1735394	3.1	3.1	TRUE
GASEMM0848	ERS1448700	ERX1803194	ERR1733107	1.0	1.0	TRUE
GASEMM1024	ERS1448876	ERX1803370	ERR1734179	3.1	3.1	TRUE
GASEMM1020	ERS1448872	ERX1803366	ERR1733776	3.1	3.1	TRUE
GASEMM1021	ERS1448873	ERX1803367	ERR1732886	3.1	3.1	TRUE
GASEMM1022	ERS1448874	ERX1803368	ERR1733403	1.0	1.0	TRUE
GASEMM1023	ERS1448875	ERX1803369	ERR1732908	3.1	3.1	TRUE
GASEMM1017	ERS1448869	ERX1803363	ERR1734282	1.0	1.0	TRUE
GASEMM1019	ERS1448871	ERX1803365	ERR1734402	3.1	3.1	TRUE
GASEMM1036	ERS1448888	ERX1803382	ERR1733421	89.0	89.0	TRUE
GASEMM1035	ERS1448887	ERX1803381	ERR1734969	1.0	1.0	TRUE
GASEMM1028	ERS1448880	ERX1803374	ERR1732456	89.0	89.0	TRUE
GASEMM1027	ERS1448879	ERX1803373	ERR1732733	1.0	1.0	TRUE
GASEMM1030	ERS1448882	ERX1803376	ERR1732554	1.0	1.0	TRUE
GASEMM1029	ERS1448881	ERX1803375	ERR1733537	3.1	3.1	TRUE
GASEMM1032	ERS1448884	ERX1803378	ERR1732739	1.0	1.0	TRUE
GASEMM1031	ERS1448883	ERX1803377	ERR1733400	218.1	218.1	TRUE
GASEMM1033	ERS1448885	ERX1803379	ERR1734403	12.0	12.0	TRUE
GASEMM1044	ERS1448896	ERX1803390	ERR1734356	12.0	12.0	TRUE
GASEMM1045	ERS1448897	ERX1803391	ERR1732465	3.1	3.1	TRUE
GASEMM1040	ERS1448892	ERX1803386	ERR1732490	28.0	28.0	TRUE
GASEMM1037	ERS1448889	ERX1803383	ERR1732890	3.1	3.1	TRUE
GASEMM1038	ERS1448890	ERX1803384	ERR1734814	3.1	3.1	TRUE
GASEMM1043	ERS1448895	ERX1803389	ERR1733785	4.0	4.0	TRUE
GASEMM1041	ERS1448893	ERX1803387	ERR1734204	28.0	28.0	TRUE
GASEMM1042	ERS1448894	ERX1803388	ERR1732835	12.0	12.0	TRUE
GASEMM1056	ERS1448908	ERX1803402	ERR1733301	1.0	1.0	TRUE
GASEMM1055	ERS1448907	ERX1803401	ERR1734486	81.0	81.0	TRUE
GASEMM1054	ERS1448906	ERX1803400	ERR1733500	3.1	3.1	TRUE
GASEMM1053	ERS1448905	ERX1803399	ERR1733753	1.0	1.0	TRUE
GASEMM1051	ERS1448903	ERX1803397	ERR1732888	4.0	4.0	TRUE
GASEMM1050	ERS1448902	ERX1803396	ERR1733657	113.0	113.0	TRUE
GASEMM1049	ERS1448901	ERX1803395	ERR1733908	75.0	75.0	TRUE
GASEMM1047	ERS1448899	ERX1803393	ERR1733156	89.0	89.0	TRUE
GASEMM1046	ERS1448898	ERX1803392	ERR1733345	89.0	89.0	TRUE
GASEMM1065	ERS1448917	ERX1803411	ERR1734789	1.0	1.0	TRUE
GASEMM0844	ERS1448696	ERX1803190	ERR1733118	3.1	3.1	TRUE
GASEMM0845	ERS1448697	ERX1803191	ERR1732477	3.1	3.1	TRUE
GASEMM1057	ERS1448909	ERX1803403	ERR1734233	1.0	1.0	TRUE
GASEMM1058	ERS1448910	ERX1803404	ERR1734842	1.0	1.0	TRUE
GASEMM1060	ERS1448912	ERX1803406	ERR1733127	1.0	1.0	TRUE
GASEMM1061	ERS1448913	ERX1803407	ERR1733365	77.0	77.0	TRUE
GASEMM1062	ERS1448914	ERX1803408	ERR1732735	3.1	3.1	TRUE
GASEMM1063	ERS1448915	ERX1803409	ERR1732761	3.93	3.93	TRUE
GASEMM1064	ERS1448916	ERX1803410	ERR1733012	5.23	5.23	TRUE
GASEMM1074	ERS1448926	ERX1803420	ERR1734225	87.0	87.0	TRUE
GASEMM1073	ERS1448925	ERX1803419	ERR1732591	1.0	1.0	TRUE
GASEMM1068	ERS1448920	ERX1803414	ERR1733725	12.0	12.0	TRUE
GASEMM1070	ERS1448922	ERX1803416	ERR1734143	9.0	9	TRUE?
GASEMM1069	ERS1448921	ERX1803415	ERR1735252	28.0	28.0	TRUE
GASEMM1135	ERS1448987	ERX1803481	ERR1733399	3.1	3.1	TRUE
GASEMM1077	ERS1448929	ERX1803423	ERR1734558	3.56	3.56	TRUE
GASEMM1116	ERS1448968	ERX1803462	ERR1732786	1.0	1.0	TRUE
GASEMM1139	ERS1448991	ERX1803485	ERR1733945	3.93	3.93	TRUE
GASEMM0024	ERS1447876	ERX1802370	ERR1734292	89.0	89.0	TRUE
GASEMM0025	ERS1447877	ERX1802371	ERR1733761	89.0	89.0	TRUE
GASEMM0026	ERS1447878	ERX1802372	ERR1734505	89.0	89.0	TRUE
GASEMM0917	ERS1448769	ERX1803263	ERR1735197	28.0	28.0	TRUE
GASEMM0918	ERS1448770	ERX1803264	ERR1734847	12.0	12.0	TRUE
GASEMM0936	ERS1448788	ERX1803282	ERR1734359	1.0	1.0	TRUE
GASEMM0937	ERS1448789	ERX1803283	ERR1735319	28.0	28.0	TRUE
GASEMM0938	ERS1448790	ERX1803284	ERR1732539	89.0	89.0	TRUE
GASEMM0939	ERS1448791	ERX1803285	ERR1733588	3.111	3.111	TRUE
GASEMM1052	ERS1448904	ERX1803398	ERR1734524	3.1	3.1	TRUE
GASEMM1076	ERS1448928	ERX1803422	ERR1733302	3.1	3.1	TRUE
GASEMM1078	ERS1448930	ERX1803424	ERR1733807	89.0	1.0	FALSE
GASEMM1079	ERS1448931	ERX1803425	ERR1733618	4.0	4.0	TRUE
GASEMM1080	ERS1448932	ERX1803426	ERR1734030	1.0	1.0	TRUE
GASEMM1081	ERS1448933	ERX1803427	ERR1733706	4.0	4.0	TRUE
GASEMM1082	ERS1448934	ERX1803428	ERR1735406	89.0	89.0	TRUE
GASEMM1083	ERS1448935	ERX1803429	ERR1735469	28.0	28.0	TRUE
GASEMM1084	ERS1448936	ERX1803430	ERR1734247	1.0	1.0	TRUE
GASEMM1085	ERS1448937	ERX1803431	ERR1735402	81.0	81.0	TRUE
GASEMM1086	ERS1448938	ERX1803432	ERR1735087	58.8	58.8	TRUE
GASEMM1087	ERS1448939	ERX1803433	ERR1732936	6.9	6.9	TRUE
GASEMM1088	ERS1448940	ERX1803434	ERR1732445	1.0	1.0	TRUE
GASEMM1090	ERS1448942	ERX1803436	ERR1734585	6.0	6.0	TRUE
GASEMM1091	ERS1448943	ERX1803437	ERR1732941	12.0	12.0	TRUE
GASEMM1092	ERS1448944	ERX1803438	ERR1734447	3.93	3.93	TRUE
GASEMM1093	ERS1448945	ERX1803439	ERR1732689	3.93	3.93	TRUE
GASEMM1094	ERS1448946	ERX1803440	ERR1734595	3.93	3.93	TRUE
GASEMM1095	ERS1448947	ERX1803441	ERR1733457	1.0	1.0	TRUE
GASEMM1096	ERS1448948	ERX1803442	ERR1733166	75.0	75.0	TRUE
GASEMM1097	ERS1448949	ERX1803443	ERR1732918	3.2	3.2	TRUE
GASEMM1098	ERS1448950	ERX1803444	ERR1733427	3.1	3.1	TRUE
GASEMM1099	ERS1448951	ERX1803445	ERR1734376	75.0	75.0	TRUE
GASEMM1100	ERS1448952	ERX1803446	ERR1734318	3.1	3.1	TRUE
GASEMM1101	ERS1448953	ERX1803447	ERR1733480	11.0	11.0	TRUE
GASEMM1102	ERS1448954	ERX1803448	ERR1732920	3.1	3.1	TRUE
GASEMM1103	ERS1448955	ERX1803449	ERR1732561	89.0	89.0	TRUE
GASEMM1104	ERS1448956	ERX1803450	ERR1734618	28.0	28.0	TRUE
GASEMM1105	ERS1448957	ERX1803451	ERR1732695	75.0	75.0	TRUE
GASEMM1106	ERS1448958	ERX1803452	ERR1734553	89.0	89.0	TRUE
GASEMM1107	ERS1448959	ERX1803453	ERR1732472	12.0	12.0	TRUE
GASEMM1108	ERS1448960	ERX1803454	ERR1735468	58.8	58.8	TRUE
GASEMM1109	ERS1448961	ERX1803455	ERR1734982	4.0	4.0	TRUE
GASEMM1110	ERS1448962	ERX1803456	ERR1735302	28.0	28.0	TRUE
GASEMM1111	ERS1448963	ERX1803457	ERR1734277	12.0	12.0	TRUE
GASEMM1112	ERS1448964	ERX1803458	ERR1733732	3.1	3.1	TRUE
GASEMM1113	ERS1448965	ERX1803459	ERR1732955	1.0	1.0	TRUE
GASEMM1114	ERS1448966	ERX1803460	ERR1733115	1.25	1.25	TRUE
GASEMM1115	ERS1448967	ERX1803461	ERR1733580	1.0	1.0	TRUE
GASEMM1117	ERS1448969	ERX1803463	ERR1734745	1.92	1.92	TRUE
GASEMM1118	ERS1448970	ERX1803464	ERR1735450	1.0	1.0	TRUE
GASEMM1119	ERS1448971	ERX1803465	ERR1733998	3.1	3.1	TRUE
GASEMM1120	ERS1448972	ERX1803466	ERR1733286	3.1	3.1	TRUE
GASEMM1121	ERS1448973	ERX1803467	ERR1734666	28.0	28.0	TRUE
GASEMM1124	ERS1448976	ERX1803470	ERR1733672	1.0	1.0	TRUE
GASEMM1125	ERS1448977	ERX1803471	ERR1733288	11.0	11.0	TRUE
GASEMM1126	ERS1448978	ERX1803472	ERR1734245	6.0	6.0	TRUE
GASEMM1127	ERS1448979	ERX1803473	ERR1734346	44.0	44	TRUE?
GASEMM1128	ERS1448980	ERX1803474	ERR1733982	6.0	6.0	TRUE
GASEMM1129	ERS1448981	ERX1803475	ERR1734041	89.0	89.0	TRUE
GASEMM1130	ERS1448982	ERX1803476	ERR1734825	3.1	3.1	TRUE
GASEMM1131	ERS1448983	ERX1803477	ERR1735303	1.0	1.0	TRUE
GASEMM1132	ERS1448984	ERX1803478	ERR1733262	3.93	3.93	TRUE
GASEMM1142	ERS1448994	ERX1803488	ERR1734661	28.0	28.0	TRUE
GASEMM1143	ERS1448995	ERX1803489	ERR1734844	4.0	4.0	TRUE
GASEMM1144	ERS1448996	ERX1803490	ERR1732661	1.80	1.80	TRUE
GASEMM1145	ERS1448997	ERX1803491	ERR1732519	1.0	1.0	TRUE
GASEMM1146	ERS1448998	ERX1803492	ERR1735015	1.0	1.0	TRUE
GASEMM1243	ERS1449095	ERX1803589	ERR1735237	3.1	3.1	TRUE
GASEMM1244	ERS1449096	ERX1803590	ERR1733423	22.0	22.0	TRUE
GASEMM1246	ERS1449098	ERX1803592	ERR1734285	1.0	1.0	TRUE
GASEMM1248	ERS1449100	ERX1803594	ERR1734040	3.93	3.93	TRUE
GASEMM1249	ERS1449101	ERX1803595	ERR1734626	28.0	28.0	TRUE
GASEMM1250	ERS1449102	ERX1803596	ERR1733932	75.0	75.0	TRUE
GASEMM1251	ERS1449103	ERX1803597	ERR1734332	75.0	75.0	TRUE
GASEMM1252	ERS1449104	ERX1803598	ERR1733370	89.0	89.0	TRUE
GASEMM1253	ERS1449105	ERX1803599	ERR1732858	1.0	1.0	TRUE
GASEMM1254	ERS1449106	ERX1803600	ERR1735315	3.1	3.1	TRUE
GASEMM1255	ERS1449107	ERX1803601	ERR1734574	1.0	1.0	TRUE
GASEMM1256	ERS1449108	ERX1803602	ERR1733955	1.0	1.0	TRUE
GASEMM1257	ERS1449109	ERX1803603	ERR1733898	1.0	1.0	TRUE
GASEMM1258	ERS1449110	ERX1803604	ERR1733634	87.0	87.0	TRUE
GASEMM1259	ERS1449111	ERX1803605	ERR1732928	3.1	3.1	TRUE
GASEMM1260	ERS1449112	ERX1803606	ERR1735387	1.0	1.0	TRUE
GASEMM0027	ERS1447879	ERX1802373	ERR1735050	89.0	89.0	TRUE
GASEMM0028	ERS1447880	ERX1802374	ERR1733589	89.0	89.0	TRUE
GASEMM1198	ERS1449050	ERX1803544	ERR1733476	12.0	12.0	TRUE
GASEMM1138	ERS1448990	ERX1803484	ERR1733547	5.119	5.119	TRUE
GASEMM1141	ERS1448993	ERX1803487	ERR1735358	12.0	12.0	TRUE
GASEMM1147	ERS1448999	ERX1803493	ERR1735114	3.1	3.1	TRUE
GASEMM1148	ERS1449000	ERX1803494	ERR1734107	3.1	3.1	TRUE
GASEMM1149	ERS1449001	ERX1803495	ERR1734586	75.0	75	TRUE?
GASEMM1150	ERS1449002	ERX1803496	ERR1732513	1.0	1.0	TRUE
GASEMM1151	ERS1449003	ERX1803497	ERR1734703	3.1	3.1	TRUE
GASEMM1152	ERS1449004	ERX1803498	ERR1733760	3.1	3.1	TRUE
GASEMM1153	ERS1449005	ERX1803499	ERR1734541	4.0	1.0	FALSE
GASEMM1154	ERS1449006	ERX1803500	ERR1733246	1.0	1.0	TRUE
GASEMM1155	ERS1449007	ERX1803501	ERR1734547	89.0	89.0	TRUE
GASEMM1156	ERS1449008	ERX1803502	ERR1732612	58.0	58.0	TRUE
GASEMM1157	ERS1449009	ERX1803503	ERR1734377	94.0	94.0	TRUE
GASEMM1158	ERS1449010	ERX1803504	ERR1734859	94.0	94.0	TRUE
GASEMM1159	ERS1449011	ERX1803505	ERR1735111	1.0	1.0	TRUE
GASEMM1160	ERS1449012	ERX1803506	ERR1735235	18.0	18.0	TRUE
GASEMM1161	ERS1449013	ERX1803507	ERR1733894	78.3	78.3	TRUE
GASEMM1162	ERS1449014	ERX1803508	ERR1734175	3.1	3.1	TRUE
GASEMM1163	ERS1449015	ERX1803509	ERR1735207	3.1	3.1	TRUE
GASEMM1164	ERS1449016	ERX1803510	ERR1734510	1.0	1.0	TRUE
GASEMM1165	ERS1449017	ERX1803511	ERR1732593	1.0	1.0	TRUE
GASEMM1166	ERS1449018	ERX1803512	ERR1733201	75.0	75.0	TRUE
GASEMM1167	ERS1449019	ERX1803513	ERR1734895	22.0	22.0	TRUE
GASEMM1168	ERS1449020	ERX1803514	ERR1734867	89.0	89.0	TRUE
GASEMM1169	ERS1449021	ERX1803515	ERR1733981	89.0	89.0	TRUE
GASEMM1170	ERS1449022	ERX1803516	ERR1734347	3.1	New type?	FALSE
GASEMM1171	ERS1449023	ERX1803517	ERR1732973	1.0	1.0	TRUE
GASEMM1172	ERS1449024	ERX1803518	ERR1733586	28.0	28.0	TRUE
GASEMM1173	ERS1449025	ERX1803519	ERR1734667	89.0	89.0	TRUE
GASEMM1174	ERS1449026	ERX1803520	ERR1733658	89.0	89.0	TRUE
GASEMM1181	ERS1449033	ERX1803527	ERR1734295	3.2	3	TRUE?
GASEMM1182	ERS1449034	ERX1803528	ERR1734101	1.0	1.0	TRUE
GASEMM1183	ERS1449035	ERX1803529	ERR1732611	75.0	n/d	FALSE
GASEMM1184	ERS1449036	ERX1803530	ERR1734454	75.0	75.0	TRUE
GASEMM1185	ERS1449037	ERX1803531	ERR1733799	75.0	75.0	TRUE
GASEMM1186	ERS1449038	ERX1803532	ERR1733851	12.0	12.0	TRUE
GASEMM1187	ERS1449039	ERX1803533	ERR1732512	6.0	6.0	TRUE
GASEMM1188	ERS1449040	ERX1803534	ERR1733477	12.0	12.0	TRUE
GASEMM1189	ERS1449041	ERX1803535	ERR1733813	3.1	3.116	TRUE?
GASEMM1190	ERS1449042	ERX1803536	ERR1734772	5.113	5.113	TRUE
GASEMM1192	ERS1449044	ERX1803538	ERR1733853	89.0	89.0	TRUE
GASEMM1193	ERS1449045	ERX1803539	ERR1734405	1.0	1.0	TRUE
GASEMM1194	ERS1449046	ERX1803540	ERR1733633	89.0	89.0	TRUE
GASEMM1195	ERS1449047	ERX1803541	ERR1732468	11.0	11.0	TRUE
GASEMM1196	ERS1449048	ERX1803542	ERR1734981	28.0	28.0	TRUE
GASEMM1197	ERS1449049	ERX1803543	ERR1734746	1.0	1.0	TRUE
GASEMM1199	ERS1449051	ERX1803545	ERR1732903	3.93	3.93	TRUE
GASEMM1200	ERS1449052	ERX1803546	ERR1733274	1.0	1.0	TRUE
GASEMM1201	ERS1449053	ERX1803547	ERR1735090	12.37	12.37	TRUE
GASEMM1202	ERS1449054	ERX1803548	ERR1733664	12.0	12.0	TRUE
GASEMM1203	ERS1449055	ERX1803549	ERR1732694	3.2	3.2	TRUE
GASEMM1204	ERS1449056	ERX1803550	ERR1735366	89.0	89.0	TRUE
GASEMM1205	ERS1449057	ERX1803551	ERR1735386	6.0	6.0	TRUE
GASEMM1206	ERS1449058	ERX1803552	ERR1732880	89.0	89.0	TRUE
GASEMM1207	ERS1449059	ERX1803553	ERR1732595	89.0	89.0	TRUE
GASEMM1208	ERS1449060	ERX1803554	ERR1733983	89.0	89.0	TRUE
GASEMM1210	ERS1449062	ERX1803556	ERR1733064	1.0	1.0	TRUE
GASEMM1211	ERS1449063	ERX1803557	ERR1733839	3.1	3.1	TRUE
GASEMM1212	ERS1449064	ERX1803558	ERR1734809	3.93	New type?	FALSE
GASEMM1213	ERS1449065	ERX1803559	ERR1732675	90.2	90.2	TRUE
GASEMM1214	ERS1449066	ERX1803560	ERR1735133	75.0	75.0	TRUE
GASEMM1215	ERS1449067	ERX1803561	ERR1734719	87.0	87.0	TRUE
GASEMM1216	ERS1449068	ERX1803562	ERR1733132	3.1	3.1	TRUE
GASEMM1217	ERS1449069	ERX1803563	ERR1732780	89.0	89.0	TRUE
GASEMM1218	ERS1449070	ERX1803564	ERR1734219	89.0	89.0	TRUE
GASEMM1219	ERS1449071	ERX1803565	ERR1733150	12.0	12.0	TRUE
GASEMM1220	ERS1449072	ERX1803566	ERR1732528	STG653.1	STG653.1	TRUE
GASEMM1221	ERS1449073	ERX1803567	ERR1735132	1.0	1.0	TRUE
GASEMM1222	ERS1449074	ERX1803568	ERR1735283	12.0	12	TRUE?
GASEMM1223	ERS1449075	ERX1803569	ERR1732598	1.0	1.0	TRUE
GASEMM1224	ERS1449076	ERX1803570	ERR1735268	28.0	28.0	TRUE
GASEMM1225	ERS1449077	ERX1803571	ERR1735294	12.0	12.0	TRUE
GASEMM1226	ERS1449078	ERX1803572	ERR1735071	89.0	89.0	TRUE
GASEMM1227	ERS1449079	ERX1803573	ERR1735456	1.0	1.0	TRUE
GASEMM1228	ERS1449080	ERX1803574	ERR1733128	89.0	89.0	TRUE
GASEMM1229	ERS1449081	ERX1803575	ERR1735229	1.0	1.0	TRUE
GASEMM1230	ERS1449082	ERX1803576	ERR1733151	1.0	1.0	TRUE
GASEMM1231	ERS1449083	ERX1803577	ERR1734438	1.0	1.0	TRUE
GASEMM1232	ERS1449084	ERX1803578	ERR1733443	1.52	1.52	TRUE
GASEMM1233	ERS1449085	ERX1803579	ERR1732844	1.0	1.0	TRUE
GASEMM1234	ERS1449086	ERX1803580	ERR1733216	28.0	28.0	TRUE
GASEMM1235	ERS1449087	ERX1803581	ERR1734902	12.0	12.0	TRUE
GASEMM1236	ERS1449088	ERX1803582	ERR1733602	89.0	89.0	TRUE
GASEMM1237	ERS1449089	ERX1803583	ERR1732530	6.0	6.0	TRUE
GASEMM1238	ERS1449090	ERX1803584	ERR1734433	3.1	3.1	TRUE
GASEMM1239	ERS1449091	ERX1803585	ERR1734342	89.0	89.0	TRUE
GASEMM1240	ERS1449092	ERX1803586	ERR1735344	3.88	Investigate new type	FALSE
GASEMM1241	ERS1449093	ERX1803587	ERR1735352	12.0	12.0	TRUE
GASEMM0029	ERS1447881	ERX1802375	ERR1734502	89.0	89.0	TRUE
GASEMM0324	ERS1448176	ERX1802670	ERR1733459	3.1	3.1	TRUE
GASEMM0373	ERS1448225	ERX1802719	ERR1734315	3.1	3.1	TRUE
GASEMM0407	ERS1448259	ERX1802753	ERR1733933	1.0	1.0	TRUE
GASEMM0408	ERS1448260	ERX1802754	ERR1733306	1.0	1.0	TRUE
GASEMM0409	ERS1448261	ERX1802755	ERR1733651	81.0	81.0	TRUE
GASEMM0410	ERS1448262	ERX1802756	ERR1734599	89.0	89.0	TRUE
GASEMM0411	ERS1448263	ERX1802757	ERR1732641	28.0	28.0/3.1	FALSE
GASEMM0419	ERS1448271	ERX1802765	ERR1732914	12.0	12.0	TRUE
GASEMM0421	ERS1448273	ERX1802767	ERR1733553	3.93	3.93	TRUE
GASEMM0422	ERS1448274	ERX1802768	ERR1734129	87.0	87.0	TRUE
GASEMM0425	ERS1448277	ERX1802771	ERR1735416	3.1	3.1	TRUE
GASEMM0426	ERS1448278	ERX1802772	ERR1735099	3.1	3.1	TRUE
GASEMM0427	ERS1448279	ERX1802773	ERR1733923	89.0	89.0	TRUE
GASEMM0437	ERS1448289	ERX1802783	ERR1732824	89.0	89.0	TRUE
GASEMM0779	ERS1448631	ERX1803125	ERR1734310	28.0	28.0	TRUE
GASEMM0780	ERS1448632	ERX1803126	ERR1734656	3.1	3.1	TRUE
GASEMM0781	ERS1448633	ERX1803127	ERR1733581	87.0	87.0	TRUE
GASEMM0823	ERS1448675	ERX1803169	ERR1733669	4.0	4.0	TRUE
GASEMM0829	ERS1448681	ERX1803175	ERR1735322	2.0	2.0	TRUE
GASEMM0830	ERS1448682	ERX1803176	ERR1733100	3.1	3.1	TRUE
GASEMM0832	ERS1448684	ERX1803178	ERR1733362	1.0	1.0	TRUE
GASEMM0837	ERS1448689	ERX1803183	ERR1733367	4.0	4.0	TRUE
GASEMM0840	ERS1448692	ERX1803186	ERR1735381	3.1	3.1	TRUE
GASEMM0866	ERS1448718	ERX1803212	ERR1734767	3.93	3.93	TRUE
GASEMM0867	ERS1448719	ERX1803213	ERR1733295	3.1	3.1	TRUE
GASEMM0868	ERS1448720	ERX1803214	ERR1734091	12.0	12.0	TRUE
GASEMM0870	ERS1448722	ERX1803216	ERR1735151	89.0	75.0	FALSE
GASEMM0871	ERS1448723	ERX1803217	ERR1733017	18.0	18.0	TRUE
GASEMM0872	ERS1448724	ERX1803218	ERR1734592	3.93	3.93	TRUE
GASEMM0905	ERS1448757	ERX1803251	ERR1734490	75.0	75.0	TRUE
GASEMM0906	ERS1448758	ERX1803252	ERR1733845	12.0	12.0	TRUE
GASEMM0907	ERS1448759	ERX1803253	ERR1733369	3.1	3.1	TRUE
GASEMM0908	ERS1448760	ERX1803254	ERR1735335	3.1	3.1	TRUE
GASEMM0909	ERS1448761	ERX1803255	ERR1734398	11.0	11.0	TRUE
GASEMM0910	ERS1448762	ERX1803256	ERR1732746	89.0	89.0	TRUE
GASEMM0911	ERS1448763	ERX1803257	ERR1733545	44.0	44	TRUE?
GASEMM0912	ERS1448764	ERX1803258	ERR1734368	12.0	12.0	TRUE
GASEMM0913	ERS1448765	ERX1803259	ERR1733920	3.1	3.1	TRUE
GASEMM0925	ERS1448777	ERX1803271	ERR1733536	9.0	9	TRUE?
GASEMM0926	ERS1448778	ERX1803272	ERR1733963	53.0	53.0	TRUE
GASEMM0928	ERS1448780	ERX1803274	ERR1734570	3.1	3.1	TRUE
GASEMM0930	ERS1448782	ERX1803276	ERR1733852	12.0	12.0	TRUE
GASEMM0931	ERS1448783	ERX1803277	ERR1734004	3.1	3.1	TRUE
GASEMM0932	ERS1448784	ERX1803278	ERR1734953	75.0	75.0	TRUE
GASEMM0933	ERS1448785	ERX1803279	ERR1734181	3.1	3.1	TRUE
GASEMM0934	ERS1448786	ERX1803280	ERR1733317	12.0	12.0	TRUE
GASEMM0987	ERS1448839	ERX1803333	ERR1734989	3.1	3.1	TRUE
GASEMM0988	ERS1448840	ERX1803334	ERR1734222	3.1	3.1	TRUE
GASEMM0990	ERS1448842	ERX1803336	ERR1733585	12.0	12.0	TRUE
GASEMM0991	ERS1448843	ERX1803337	ERR1733660	12.0	12.0	TRUE
GASEMM0992	ERS1448844	ERX1803338	ERR1733858	3.1	3.1	TRUE
GASEMM0993	ERS1448845	ERX1803339	ERR1734683	4.0	4.0	TRUE
GASEMM0994	ERS1448846	ERX1803340	ERR1733738	89.0	89.0	TRUE
GASEMM0995	ERS1448847	ERX1803341	ERR1732750	4.0	4.0	TRUE
GASEMM0996	ERS1448848	ERX1803342	ERR1734259	12.0	12.0	TRUE
GASEMM0997	ERS1448849	ERX1803343	ERR1733750	3.1	3.1	TRUE
GASEMM0998	ERS1448850	ERX1803344	ERR1734187	28.0	28.0	TRUE
GASEMM0999	ERS1448851	ERX1803345	ERR1732471	3.1	3.1	TRUE
GASEMM1001	ERS1448853	ERX1803347	ERR1732659	4.0	4.0	TRUE
GASEMM1002	ERS1448854	ERX1803348	ERR1733197	3.1	3.1	TRUE
GASEMM0030	ERS1447882	ERX1802376	ERR1733451	89.0	89.0	TRUE
GASEMM0031	ERS1447883	ERX1802377	ERR1734008	89.0	89.0	TRUE
GASEMM0032	ERS1447884	ERX1802378	ERR1732588	89.0	89.0	TRUE
GASEMM0033	ERS1447885	ERX1802379	ERR1734228	89.0	89.0	TRUE
GASEMM1245	ERS1449097	ERX1803591	ERR1732463	168.0	168.0	TRUE
GASEMM1247	ERS1449099	ERX1803593	ERR1733168	18.0	18.0	TRUE
GASEMM1262	ERS1449114	ERX1803608	ERR1733230	12.0	12.0	TRUE
GASEMM1264	ERS1449116	ERX1803610	ERR1734054	1.0	1.0	TRUE
GASEMM1265	ERS1449117	ERX1803611	ERR1734180	1.0	1.0	TRUE
GASEMM1266	ERS1449118	ERX1803612	ERR1735144	76.0	76.0	TRUE
GASEMM1267	ERS1449119	ERX1803613	ERR1734545	12.0	12	TRUE?
GASEMM1268	ERS1449120	ERX1803614	ERR1733604	12.0	12.0	TRUE
GASEMM1269	ERS1449121	ERX1803615	ERR1734386	75.0	75.0	TRUE
GASEMM1270	ERS1449122	ERX1803616	ERR1734481	2.0	2.0	TRUE
GASEMM1271	ERS1449123	ERX1803617	ERR1734522	89.0	89.0	TRUE
GASEMM1272	ERS1449124	ERX1803618	ERR1733687	2.0	2	TRUE?
GASEMM1274	ERS1449126	ERX1803620	ERR1735287	12.0	12.0	TRUE
GASEMM1275	ERS1449127	ERX1803621	ERR1733767	44.0	44	TRUE?
GASEMM1276	ERS1449128	ERX1803622	ERR1732874	1.0	1.0	TRUE
GASEMM1277	ERS1449129	ERX1803623	ERR1733081	81.0	81.0	TRUE
GASEMM1278	ERS1449130	ERX1803624	ERR1733577	81.0	81.0	TRUE
GASEMM1279	ERS1449131	ERX1803625	ERR1734303	1.0	1.0	TRUE
GASEMM1280	ERS1449132	ERX1803626	ERR1733083	1.0	1.0	TRUE
GASEMM1281	ERS1449133	ERX1803627	ERR1732753	11.0	11.0	TRUE
GASEMM1282	ERS1449134	ERX1803628	ERR1733354	28.14	28.14	TRUE
GASEMM1283	ERS1449135	ERX1803629	ERR1734974	44.0	n/d	FALSE
GASEMM1284	ERS1449136	ERX1803630	ERR1733134	103.0	103.0	TRUE
GASEMM1285	ERS1449137	ERX1803631	ERR1734248	12.0	12.0	TRUE
GASEMM1286	ERS1449138	ERX1803632	ERR1734185	1.0	1.0	TRUE
GASEMM1287	ERS1449139	ERX1803633	ERR1733992	89.0	89.0	TRUE
GASEMM1288	ERS1449140	ERX1803634	ERR1734851	18.29	18.29	TRUE
GASEMM1289	ERS1449141	ERX1803635	ERR1734711	1.0	1.0	TRUE
GASEMM1290	ERS1449142	ERX1803636	ERR1733809	28.0	28.0	TRUE
GASEMM1291	ERS1449143	ERX1803637	ERR1733948	1.0	1.0	TRUE
GASEMM1292	ERS1449144	ERX1803638	ERR1735428	3.1	3.1	TRUE
GASEMM1293	ERS1449145	ERX1803639	ERR1735228	75.0	75.0	TRUE
GASEMM1294	ERS1449146	ERX1803640	ERR1733285	75.0	75.0	TRUE
GASEMM1295	ERS1449147	ERX1803641	ERR1732685	87.0	87.0	TRUE
GASEMM1296	ERS1449148	ERX1803642	ERR1732474	6.0	6.0	TRUE
GASEMM1297	ERS1449149	ERX1803643	ERR1734195	1.0	1.0	TRUE
GASEMM1298	ERS1449150	ERX1803644	ERR1735202	3.1	3.1	TRUE
GASEMM1299	ERS1449151	ERX1803645	ERR1734103	1.52	1.52	TRUE
GASEMM1301	ERS1449153	ERX1803647	ERR1733910	28.0	28.0	TRUE
GASEMM1303	ERS1449155	ERX1803649	ERR1734698	28.0	28.0	TRUE
GASEMM1304	ERS1449156	ERX1803650	ERR1733108	28.0	28.0	TRUE
GASEMM1305	ERS1449157	ERX1803651	ERR1733226	75.0	75.0	TRUE
GASEMM1306	ERS1449158	ERX1803652	ERR1732801	12.0	12.0	TRUE
GASEMM1307	ERS1449159	ERX1803653	ERR1734739	89.0	89.0	TRUE
GASEMM1308	ERS1449160	ERX1803654	ERR1733149	3.1	3.1	TRUE
GASEMM1309	ERS1449161	ERX1803655	ERR1732923	12.0	12.0	TRUE
GASEMM1310	ERS1449162	ERX1803656	ERR1734908	28.0	28.0	TRUE
GASEMM1311	ERS1449163	ERX1803657	ERR1734997	75.0	75.0	TRUE
GASEMM1312	ERS1449164	ERX1803658	ERR1733074	1.0	1.0	TRUE
GASEMM1313	ERS1449165	ERX1803659	ERR1733067	87.0	87.0	TRUE
GASEMM1314	ERS1449166	ERX1803660	ERR1734013	3.1	3.1	TRUE
GASEMM1315	ERS1449167	ERX1803661	ERR1733719	87.0	87.0	TRUE
GASEMM1316	ERS1449168	ERX1803662	ERR1735039	6.0	6.0	TRUE
GASEMM1317	ERS1449169	ERX1803663	ERR1734713	1.0	1.0	TRUE
GASEMM1319	ERS1449171	ERX1803665	ERR1733742	11.12	11.12	TRUE
GASEMM1320	ERS1449172	ERX1803666	ERR1734358	12.0	12.0	TRUE
GASEMM1321	ERS1449173	ERX1803667	ERR1732608	1.0	1.0	TRUE
GASEMM1322	ERS1449174	ERX1803668	ERR1735341	102.3	102.3	TRUE
GASEMM1324	ERS1449176	ERX1803670	ERR1734530	89.0	89.0	TRUE
GASEMM1325	ERS1449177	ERX1803671	ERR1734956	89.0	89.0	TRUE
GASEMM1405	ERS1449257	ERX1803751	ERR1735077	1.0	1.0	TRUE
GASEMM1407	ERS1449259	ERX1803753	ERR1734098	1.0	1.0	TRUE
GASEMM1409	ERS1449261	ERX1803755	ERR1735060	1.0	1.0	TRUE
GASEMM1415	ERS1449267	ERX1803761	ERR1732770	5.23	5.23	TRUE
GASEMM1416	ERS1449268	ERX1803762	ERR1734948	1.0	1.0	TRUE
GASEMM0423	ERS1448275	ERX1802769	ERR1735043	1.0	1.0	TRUE
GASEMM0424	ERS1448276	ERX1802770	ERR1733755	82.0	82.0	TRUE
GASEMM0436	ERS1448288	ERX1802782	ERR1734116	89.0	89.0	TRUE
GASEMM0835	ERS1448687	ERX1803181	ERR1732979	1.0	1.0	TRUE
GASEMM0841	ERS1448693	ERX1803187	ERR1734878	3.1	3.1	TRUE
GASEMM0842	ERS1448694	ERX1803188	ERR1732700	12.0	12.0	TRUE
GASEMM0873	ERS1448725	ERX1803219	ERR1735451	6.4	6.4	TRUE
GASEMM0924	ERS1448776	ERX1803270	ERR1735110	3.1	3.1	TRUE
GASEMM0935	ERS1448787	ERX1803281	ERR1732697	44.0	44	TRUE?
GASEMM1357	ERS1449209	ERX1803703	ERR1734114	1.0	1.0	TRUE
GASEMM1358	ERS1449210	ERX1803704	ERR1733546	3.1	3.1	TRUE
GASEMM1359	ERS1449211	ERX1803705	ERR1733834	28.0	28.0	TRUE
GASEMM1360	ERS1449212	ERX1803706	ERR1733284	94.0	94.0	TRUE
GASEMM1361	ERS1449213	ERX1803707	ERR1735188	89.0	89.0	TRUE
GASEMM1362	ERS1449214	ERX1803708	ERR1732568	3.1	3.1	TRUE
GASEMM1363	ERS1449215	ERX1803709	ERR1733806	1.0	1.0	TRUE
GASEMM1364	ERS1449216	ERX1803710	ERR1733420	3.1	3.1	TRUE
GASEMM1365	ERS1449217	ERX1803711	ERR1732481	87.0	87.0	TRUE
GASEMM1366	ERS1449218	ERX1803712	ERR1734397	11.0	11.0	TRUE
GASEMM1367	ERS1449219	ERX1803713	ERR1733444	76.0	76.0	TRUE
GASEMM1368	ERS1449220	ERX1803714	ERR1734291	73.0	73.0	TRUE
GASEMM1369	ERS1449221	ERX1803715	ERR1734587	1.0	1.0	TRUE
GASEMM1370	ERS1449222	ERX1803716	ERR1735382	75.0	75.0	TRUE
GASEMM1371	ERS1449223	ERX1803717	ERR1734802	12.0	12.0	TRUE
GASEMM1372	ERS1449224	ERX1803718	ERR1735482	2.0	2.0	TRUE
GASEMM1373	ERS1449225	ERX1803719	ERR1734105	89.0	89.0	TRUE
GASEMM1374	ERS1449226	ERX1803720	ERR1732869	94.0	94.0	TRUE
GASEMM1375	ERS1449227	ERX1803721	ERR1734980	3.1	3.1	TRUE
GASEMM1376	ERS1449228	ERX1803722	ERR1735218	11.0	11.0	TRUE
GASEMM1377	ERS1449229	ERX1803723	ERR1735189	12.0	12.0	TRUE
GASEMM1378	ERS1449230	ERX1803724	ERR1734102	3.1	3.1	TRUE
GASEMM1379	ERS1449231	ERX1803725	ERR1732790	94.0	94.0	TRUE
GASEMM1380	ERS1449232	ERX1803726	ERR1735431	12.0	12.0	TRUE
GASEMM1381	ERS1449233	ERX1803727	ERR1734911	3.1	3.1	TRUE
GASEMM1382	ERS1449234	ERX1803728	ERR1734019	6.0	6.0	TRUE
GASEMM1383	ERS1449235	ERX1803729	ERR1734539	5.86	5.86	TRUE
GASEMM1384	ERS1449236	ERX1803730	ERR1733977	28.0	28.0	TRUE
GASEMM1385	ERS1449237	ERX1803731	ERR1734869	90.2	90.2	TRUE
GASEMM1387	ERS1449239	ERX1803733	ERR1735009	89.0	89.0	TRUE
GASEMM1389	ERS1449241	ERX1803735	ERR1733941	3.1	3.1	TRUE
GASEMM1390	ERS1449242	ERX1803736	ERR1733167	89.0	89.0	TRUE
GASEMM1392	ERS1449244	ERX1803738	ERR1734475	90.2	90.2	TRUE
GASEMM1393	ERS1449245	ERX1803739	ERR1733820	1.0	1.0	TRUE
GASEMM1394	ERS1449246	ERX1803740	ERR1734887	28.0	28.0	TRUE
GASEMM1395	ERS1449247	ERX1803741	ERR1735212	12.0	12.0	TRUE
GASEMM1396	ERS1449248	ERX1803742	ERR1733751	28.5	28.5	TRUE
GASEMM1397	ERS1449249	ERX1803743	ERR1733653	1.0	1.0	TRUE
GASEMM1398	ERS1449250	ERX1803744	ERR1734525	28.0	28.0	TRUE
GASEMM1399	ERS1449251	ERX1803745	ERR1733709	1.52	1.52	TRUE
GASEMM1400	ERS1449252	ERX1803746	ERR1733468	2.0	2.0	TRUE
GASEMM1401	ERS1449253	ERX1803747	ERR1735462	3.93	3.93	TRUE
GASEMM1402	ERS1449254	ERX1803748	ERR1733749	28.0	28.0	TRUE
GASEMM1403	ERS1449255	ERX1803749	ERR1732925	3.108	3.108	TRUE
GASEMM1404	ERS1449256	ERX1803750	ERR1735376	89.0	89.0	TRUE
GASEMM1406	ERS1449258	ERX1803752	ERR1733846	1.0	1.0	TRUE
GASEMM1408	ERS1449260	ERX1803754	ERR1733429	1.0	1.0	TRUE
GASEMM1410	ERS1449262	ERX1803756	ERR1733146	12.0	12.0	TRUE
GASEMM1411	ERS1449263	ERX1803757	ERR1732945	44.0	44	TRUE?
GASEMM1419	ERS1449271	ERX1803765	ERR1734861	2.0	2.0	TRUE
GASEMM1420	ERS1449272	ERX1803766	ERR1735131	4.0	4.0	TRUE
GASEMM1421	ERS1449273	ERX1803767	ERR1733207	2.0	2.0	TRUE
GASEMM1422	ERS1449274	ERX1803768	ERR1734242	4.0	4.0	TRUE
GASEMM1423	ERS1449275	ERX1803769	ERR1732993	89.0	89.0	TRUE
GASEMM1425	ERS1449277	ERX1803771	ERR1732713	68.3	68.3	TRUE
GASEMM1426	ERS1449278	ERX1803772	ERR1732551	74.0	74.0	TRUE
GASEMM1427	ERS1449279	ERX1803773	ERR1735247	12.0	12.0	TRUE
GASEMM0034	ERS1447886	ERX1802380	ERR1732645	89.0	89.0	TRUE
GASEMM1300	ERS1449152	ERX1803646	ERR1734611	6.4	6.4	TRUE
GASEMM1302	ERS1449154	ERX1803648	ERR1732883	1.0	1.0	TRUE
GASEMM1326	ERS1449178	ERX1803672	ERR1732870	6.0	6.0	TRUE
GASEMM1327	ERS1449179	ERX1803673	ERR1733458	3.1	3.1	TRUE
GASEMM1328	ERS1449180	ERX1803674	ERR1735211	89.0	89.0	TRUE
GASEMM1329	ERS1449181	ERX1803675	ERR1734705	1.0	1.0	TRUE
GASEMM1330	ERS1449182	ERX1803676	ERR1734424	5.3	5.3	TRUE
GASEMM1331	ERS1449183	ERX1803677	ERR1733060	89.0	89.0	TRUE
GASEMM1332	ERS1449184	ERX1803678	ERR1735159	28.0	28.0	TRUE
GASEMM1333	ERS1449185	ERX1803679	ERR1732951	28.0	28.0	TRUE
GASEMM1334	ERS1449186	ERX1803680	ERR1734265	3.1	3.1	TRUE
GASEMM1335	ERS1449187	ERX1803681	ERR1734619	1.0	1.0	TRUE
GASEMM1336	ERS1449188	ERX1803682	ERR1733729	1.0	1.0	TRUE
GASEMM1337	ERS1449189	ERX1803683	ERR1734952	6.0	6.0	TRUE
GASEMM1338	ERS1449190	ERX1803684	ERR1733544	123.0	123.0	TRUE
GASEMM1339	ERS1449191	ERX1803685	ERR1733472	3.1	3.1	TRUE
GASEMM1340	ERS1449192	ERX1803686	ERR1732489	3.1	3.1	TRUE
GASEMM1342	ERS1449194	ERX1803688	ERR1733328	89.0	89.0	TRUE
GASEMM1343	ERS1449195	ERX1803689	ERR1733447	94.0	94.0	TRUE
GASEMM1344	ERS1449196	ERX1803690	ERR1733525	75.0	75.0	TRUE
GASEMM1345	ERS1449197	ERX1803691	ERR1732827	89.0	89.0	TRUE
GASEMM1346	ERS1449198	ERX1803692	ERR1734581	1.0	1.0	TRUE
GASEMM1348	ERS1449200	ERX1803694	ERR1732921	1.0	1.0	TRUE
GASEMM1350	ERS1449202	ERX1803696	ERR1735096	12.1	12.1	TRUE
GASEMM1351	ERS1449203	ERX1803697	ERR1733426	28.0	28.0	TRUE
GASEMM1352	ERS1449204	ERX1803698	ERR1733297	12.0	12.0	TRUE
GASEMM1353	ERS1449205	ERX1803699	ERR1734697	28.5	28.5	TRUE
GASEMM1354	ERS1449206	ERX1803700	ERR1733073	2.0	2.0	TRUE
GASEMM1355	ERS1449207	ERX1803701	ERR1733142	8.0	8.0	TRUE
GASEMM1356	ERS1449208	ERX1803702	ERR1734630	1.0	1.0	TRUE
GASEMM1412	ERS1449264	ERX1803758	ERR1733943	3.1	3.1	TRUE
GASEMM1413	ERS1449265	ERX1803759	ERR1734750	1.0	1.0	TRUE
GASEMM1414	ERS1449266	ERX1803760	ERR1734321	44.0	44	TRUE?
GASEMM1417	ERS1449269	ERX1803763	ERR1734535	12.0	12.0	TRUE
GASEMM1424	ERS1449276	ERX1803770	ERR1732493	4.0	4.0	TRUE
GASEMM1428	ERS1449280	ERX1803774	ERR1735420	89.0	89.0	TRUE
GASEMM1430	ERS1449282	ERX1803776	ERR1734184	89.0	89.0	TRUE
GASEMM1431	ERS1449283	ERX1803777	ERR1734695	58.7	58.7	TRUE
GASEMM1432	ERS1449284	ERX1803778	ERR1735091	73.0	73.0	TRUE
GASEMM1433	ERS1449285	ERX1803779	ERR1732803	3.1	3.1	TRUE
GASEMM1434	ERS1449286	ERX1803780	ERR1734780	12.37	12.37	TRUE
GASEMM1435	ERS1449287	ERX1803781	ERR1733320	89.0	89.0	TRUE
GASEMM1436	ERS1449288	ERX1803782	ERR1733817	75.0	75.0	TRUE
GASEMM1437	ERS1449289	ERX1803783	ERR1733467	1.0	1.0	TRUE
GASEMM1438	ERS1449290	ERX1803784	ERR1734494	94.0	94.0	TRUE
GASEMM1439	ERS1449291	ERX1803785	ERR1733441	89.0	89.0	TRUE
GASEMM1440	ERS1449292	ERX1803786	ERR1734256	68.3	68.3	TRUE
GASEMM1441	ERS1449293	ERX1803787	ERR1735065	12.0	12.0	TRUE
GASEMM1442	ERS1449294	ERX1803788	ERR1734845	68.3	68.3	TRUE
GASEMM1443	ERS1449295	ERX1803789	ERR1734035	1.0	1.0	TRUE
GASEMM1444	ERS1449296	ERX1803790	ERR1735307	1.0	1.0	TRUE
GASEMM1445	ERS1449297	ERX1803791	ERR1732929	12.19	12.19	TRUE
GASEMM1446	ERS1449298	ERX1803792	ERR1733244	3.1	3.1	TRUE
GASEMM1448	ERS1449300	ERX1803794	ERR1735035	75.0	75.0	TRUE
GASEMM1449	ERS1449301	ERX1803795	ERR1734085	76.0	76.0	TRUE
GASEMM1450	ERS1449302	ERX1803796	ERR1733255	12.0	12.0	TRUE
GASEMM1452	ERS1449304	ERX1803798	ERR1733305	3.1	3.1	TRUE
GASEMM0035	ERS1447887	ERX1802381	ERR1732800	89.0	89.0	TRUE
GASEMM0015	ERS1447867	ERX1802361	ERR1732636	75.0	75.0	TRUE
GASEMM0018	ERS1447870	ERX1802364	ERR1733679	75.0	75.0	TRUE
GASEMM0019	ERS1447871	ERX1802365	ERR1733327	75.0	75.0	TRUE
GASEMM0021	ERS1447873	ERX1802367	ERR1734324	75.0	75.0	TRUE
GASEMM0022	ERS1447874	ERX1802368	ERR1734249	75.0	75.0	TRUE
GASEMM0880	ERS1448732	ERX1803226	ERR1734067	58.0	58.0	TRUE
GASEMM0881	ERS1448733	ERX1803227	ERR1733392	3.1	3.1	TRUE
GASEMM0914	ERS1448766	ERX1803260	ERR1732653	28.0	28.0	TRUE
GASEMM0915	ERS1448767	ERX1803261	ERR1735185	12.0	12.0	TRUE
GASEMM0916	ERS1448768	ERX1803262	ERR1733821	3.1	3.1	TRUE
GASEMM0919	ERS1448771	ERX1803265	ERR1733757	12.0	12.0	TRUE
GASEMM0920	ERS1448772	ERX1803266	ERR1735085	87.0	87.0	TRUE
GASEMM0923	ERS1448775	ERX1803269	ERR1734579	12.0	12.0	TRUE
GASEMM0940	ERS1448792	ERX1803286	ERR1733644	1.0	1.0	TRUE
GASEMM0941	ERS1448793	ERX1803287	ERR1734244	89.0	89.0	TRUE
GASEMM0942	ERS1448794	ERX1803288	ERR1735213	3.1	3.1	TRUE
GASEMM0943	ERS1448795	ERX1803289	ERR1734388	3.1	3.1	TRUE
GASEMM0944	ERS1448796	ERX1803290	ERR1733373	12.0	12.0	TRUE
GASEMM0945	ERS1448797	ERX1803291	ERR1733292	6.4	6.4	TRUE
GASEMM0946	ERS1448798	ERX1803292	ERR1735183	6.9	6.9	TRUE
GASEMM0947	ERS1448799	ERX1803293	ERR1734874	1.0	1.0	TRUE
GASEMM0958	ERS1448810	ERX1803304	ERR1733823	12.0	12	TRUE?
GASEMM0959	ERS1448811	ERX1803305	ERR1733453	12.0	12.0	TRUE
GASEMM1007	ERS1448859	ERX1803353	ERR1732752	3.1	3.1	TRUE
GASEMM1009	ERS1448861	ERX1803355	ERR1735464	89.0	89.0	TRUE
GASEMM1010	ERS1448862	ERX1803356	ERR1733752	9.0	9	TRUE?
GASEMM1011	ERS1448863	ERX1803357	ERR1735033	12.0	12.0	TRUE
GASEMM1242	ERS1449094	ERX1803588	ERR1732962	75.0	75.0	TRUE
GASEMM1323	ERS1449175	ERX1803669	ERR1734124	75.0	75.0	TRUE
GASEMM1453	ERS1449305	ERX1803799	ERR1735072	77.0	77.0	TRUE
GASEMM1454	ERS1449306	ERX1803800	ERR1732718	28.0	28.0	TRUE
GASEMM1455	ERS1449307	ERX1803801	ERR1733506	44.0	44	TRUE?
GASEMM1456	ERS1449308	ERX1803802	ERR1735256	1.0	1.0	TRUE
GASEMM1457	ERS1449309	ERX1803803	ERR1734470	81.0	81.0	TRUE
GASEMM1458	ERS1449310	ERX1803804	ERR1734755	3.1	3.1	TRUE
GASEMM1459	ERS1449311	ERX1803805	ERR1734271	1.0	1.0	TRUE
GASEMM1460	ERS1449312	ERX1803806	ERR1732815	28.0	28.0	TRUE
GASEMM1461	ERS1449313	ERX1803807	ERR1733470	1.0	1.0	TRUE
GASEMM1462	ERS1449314	ERX1803808	ERR1733061	57.0	57.0	TRUE
GASEMM1463	ERS1449315	ERX1803809	ERR1734528	28.0	28.0	TRUE
GASEMM1464	ERS1449316	ERX1803810	ERR1733119	1.0	1.0	TRUE
GASEMM1465	ERS1449317	ERX1803811	ERR1734840	12.0	12.0	TRUE
GASEMM1466	ERS1449318	ERX1803812	ERR1732652	87.0	87.0	TRUE
GASEMM1467	ERS1449319	ERX1803813	ERR1734781	28.0	28.0	TRUE
GASEMM1468	ERS1449320	ERX1803814	ERR1733676	75.0	75.0	TRUE
GASEMM1469	ERS1449321	ERX1803815	ERR1734709	4.0	4.0	TRUE
GASEMM1470	ERS1449322	ERX1803816	ERR1735280	12.0	12.0	TRUE
GASEMM1471	ERS1449323	ERX1803817	ERR1733148	3.88	3.88	TRUE
GASEMM1472	ERS1449324	ERX1803818	ERR1735103	3.1	3.1	TRUE
GASEMM1473	ERS1449325	ERX1803819	ERR1734576	89.0	89.0	TRUE
GASEMM1474	ERS1449326	ERX1803820	ERR1734830	1.0	1.0	TRUE
GASEMM1475	ERS1449327	ERX1803821	ERR1734227	28.0	28.0	TRUE
GASEMM1476	ERS1449328	ERX1803822	ERR1733386	3.1	3.1	TRUE
GASEMM1477	ERS1449329	ERX1803823	ERR1734929	89.0	89.0	TRUE
GASEMM1478	ERS1449330	ERX1803824	ERR1733530	1.0	1.0	TRUE
GASEMM1479	ERS1449331	ERX1803825	ERR1732447	1.0	1.0	TRUE
GASEMM1481	ERS1449333	ERX1803827	ERR1734568	28.0	28.0	TRUE
GASEMM1482	ERS1449334	ERX1803828	ERR1734061	89.0	89.0	TRUE
GASEMM1483	ERS1449335	ERX1803829	ERR1735127	28.0	28.0	TRUE
GASEMM1486	ERS1449338	ERX1803832	ERR1733878	1.0	1.0	TRUE
GASEMM1487	ERS1449339	ERX1803833	ERR1734070	75.0	75.0	TRUE
GASEMM1489	ERS1449341	ERX1803835	ERR1733896	1.0	1.0	TRUE
GASEMM1490	ERS1449342	ERX1803836	ERR1733682	28.0	28.0	TRUE
GASEMM1492	ERS1449344	ERX1803838	ERR1734815	12.0	12.0	TRUE
GASEMM1502	ERS1449354	ERX1803848	ERR1733498	6.0	6.0	TRUE
GASEMM1503	ERS1449355	ERX1803849	ERR1732729	89.0	89.0	TRUE
GASEMM1504	ERS1449356	ERX1803850	ERR1733783	3.1	3.1	TRUE
GASEMM1508	ERS1449360	ERX1803854	ERR1734014	6.0	6.0	TRUE
GASEMM1509	ERS1449361	ERX1803855	ERR1734118	4.0	4.0	TRUE
GASEMM1510	ERS1449362	ERX1803856	ERR1733303	44.0	44	TRUE?
GASEMM0036	ERS1447888	ERX1802382	ERR1732943	89.0	89.0	TRUE
GASEMM0118	ERS1447970	ERX1802464	ERR1735483	1.0	1.0	TRUE
GASEMM0151	ERS1448003	ERX1802497	ERR1734415	89.0	89.0	TRUE
GASEMM0153	ERS1448005	ERX1802499	ERR1733090	89.0	89.0	TRUE
GASEMM0154	ERS1448006	ERX1802500	ERR1735292	89.0	89.0	TRUE
GASEMM0155	ERS1448007	ERX1802501	ERR1734912	89.0	89.0	TRUE
GASEMM0156	ERS1448008	ERX1802502	ERR1732544	89.0	89.0	TRUE
GASEMM0038	ERS1447890	ERX1802384	ERR1734268	89.0	89.0	TRUE
GASEMM0039	ERS1447891	ERX1802385	ERR1732624	89.0	89.0	TRUE
GASEMM0040	ERS1447892	ERX1802386	ERR1735238	89.0	89.0	TRUE
GASEMM0041	ERS1447893	ERX1802387	ERR1732497	89.0	89.0	TRUE
GASEMM0044	ERS1447896	ERX1802390	ERR1733275	89.0	89.0	TRUE
GASEMM0213	ERS1448065	ERX1802559	ERR1735362	12.68	12.68	TRUE
GASEMM0214	ERS1448066	ERX1802560	ERR1732616	12.0	12.0	TRUE
GASEMM0215	ERS1448067	ERX1802561	ERR1735113	4.0	4.0	TRUE
GASEMM0216	ERS1448068	ERX1802562	ERR1734651	1.0	1.0	TRUE
GASEMM0217	ERS1448069	ERX1802563	ERR1733880	4.0	4.0	TRUE
GASEMM0218	ERS1448070	ERX1802564	ERR1734428	12.0	12.0	TRUE
GASEMM0219	ERS1448071	ERX1802565	ERR1733436	1.0	1.0	TRUE
GASEMM0220	ERS1448072	ERX1802566	ERR1733431	75.0	75.0	TRUE
GASEMM0221	ERS1448073	ERX1802567	ERR1733189	81.0	81.0	TRUE
GASEMM0222	ERS1448074	ERX1802568	ERR1733680	4.0	4.0	TRUE
GASEMM0224	ERS1448076	ERX1802570	ERR1735003	3.1	3.1	TRUE
GASEMM0226	ERS1448078	ERX1802572	ERR1733372	3.1	3.1	TRUE
GASEMM0228	ERS1448080	ERX1802574	ERR1735209	4.0	4.0	TRUE
GASEMM0229	ERS1448081	ERX1802575	ERR1733576	3.1	3.1	TRUE
GASEMM0232	ERS1448084	ERX1802578	ERR1734634	12.0	12.0	TRUE
GASEMM0233	ERS1448085	ERX1802579	ERR1735470	1.0	1.0	TRUE
GASEMM0234	ERS1448086	ERX1802580	ERR1734059	87.0	87.0	TRUE
GASEMM0235	ERS1448087	ERX1802581	ERR1733035	44.0	44	TRUE?
GASEMM0236	ERS1448088	ERX1802582	ERR1735068	1.0	1.0	TRUE
GASEMM0238	ERS1448090	ERX1802584	ERR1735000	89.0	89.0	TRUE
GASEMM0239	ERS1448091	ERX1802585	ERR1733428	89.0	89.0	TRUE
GASEMM0240	ERS1448092	ERX1802586	ERR1735260	89.0	89.0	TRUE
GASEMM0242	ERS1448094	ERX1802588	ERR1735348	89.0	89.0	TRUE
GASEMM0245	ERS1448097	ERX1802591	ERR1734426	3.23	3.23	TRUE
GASEMM0247	ERS1448099	ERX1802593	ERR1734687	3.1	3.1	TRUE
GASEMM0249	ERS1448101	ERX1802595	ERR1734400	3.1	3.1	TRUE
GASEMM0250	ERS1448102	ERX1802596	ERR1733052	3.2	3.2	TRUE
GASEMM0251	ERS1448103	ERX1802597	ERR1734496	12.0	12.0	TRUE
GASEMM0252	ERS1448104	ERX1802598	ERR1732677	75.0	75.0	TRUE
GASEMM0253	ERS1448105	ERX1802599	ERR1734849	5.3	5.3	TRUE
GASEMM0254	ERS1448106	ERX1802600	ERR1733004	12.0	12.0	TRUE
GASEMM0255	ERS1448107	ERX1802601	ERR1734872	6.0	6.0	TRUE
GASEMM0256	ERS1448108	ERX1802602	ERR1734284	6.0	6.0	TRUE
GASEMM0257	ERS1448109	ERX1802603	ERR1734533	1.0	1.0	TRUE
GASEMM0258	ERS1448110	ERX1802604	ERR1734662	3.1	3.1	TRUE
GASEMM0260	ERS1448112	ERX1802606	ERR1735296	12.60	12	TRUE?
GASEMM0261	ERS1448113	ERX1802607	ERR1732444	1.0	1.0	TRUE
GASEMM0263	ERS1448115	ERX1802609	ERR1734628	3.1	3.1	TRUE
GASEMM0264	ERS1448116	ERX1802610	ERR1733408	87.0	87.0	TRUE
GASEMM0265	ERS1448117	ERX1802611	ERR1733512	3.1	Investigate new type	FALSE
GASEMM0266	ERS1448118	ERX1802612	ERR1732460	1.0	1.0	TRUE
GASEMM0267	ERS1448119	ERX1802613	ERR1734238	3.1	3.1	TRUE
GASEMM0268	ERS1448120	ERX1802614	ERR1735160	44.0	44	TRUE?
GASEMM0269	ERS1448121	ERX1802615	ERR1735269	89.0	89.0	TRUE
GASEMM0270	ERS1448122	ERX1802616	ERR1733054	3.1	3.1	TRUE
GASEMM0271	ERS1448123	ERX1802617	ERR1734635	3.1	3.1	TRUE
GASEMM0272	ERS1448124	ERX1802618	ERR1733995	75.0	75.0	TRUE
GASEMM0273	ERS1448125	ERX1802619	ERR1734372	3.1	3.1	TRUE
GASEMM0274	ERS1448126	ERX1802620	ERR1733771	12.37	12.37	TRUE
GASEMM0276	ERS1448128	ERX1802622	ERR1732758	3.93	3.93	TRUE
GASEMM0277	ERS1448129	ERX1802623	ERR1732692	28.0	28.0	TRUE
GASEMM0278	ERS1448130	ERX1802624	ERR1734507	3.93	3.93	TRUE
GASEMM0279	ERS1448131	ERX1802625	ERR1734414	3.1	3.1	TRUE
GASEMM0367	ERS1448219	ERX1802713	ERR1735134	4.0	4.0	TRUE
GASEMM0375	ERS1448227	ERX1802721	ERR1733437	87.0	87.0	TRUE
GASEMM0482	ERS1448334	ERX1802828	ERR1734360	6.0	6.0	TRUE
GASEMM0559	ERS1448411	ERX1802905	ERR1734924	3.1	3.1	TRUE
GASEMM0565	ERS1448417	ERX1802911	ERR1734421	12.0	12.0	TRUE
GASEMM0566	ERS1448418	ERX1802912	ERR1734865	3.93	3.93	TRUE
GASEMM0568	ERS1448420	ERX1802914	ERR1733220	12.37	12.37	TRUE
GASEMM0569	ERS1448421	ERX1802915	ERR1733818	3.103	3.103	TRUE
GASEMM0570	ERS1448422	ERX1802916	ERR1734449	4.4	4.4	TRUE
GASEMM0585	ERS1448437	ERX1802931	ERR1735139	6.0	6.0	TRUE
GASEMM0791	ERS1448643	ERX1803137	ERR1734714	4.0	4.0	TRUE
GASEMM0833	ERS1448685	ERX1803179	ERR1734678	3.1	3.1	TRUE
GASEMM0861	ERS1448713	ERX1803207	ERR1732600	1.0	75.0	FALSE
GASEMM0874	ERS1448726	ERX1803220	ERR1733712	12.0	12.0	TRUE
GASEMM0875	ERS1448727	ERX1803221	ERR1734478	3.93	3.93	TRUE
GASEMM0876	ERS1448728	ERX1803222	ERR1734492	3.93	3.93	TRUE
GASEMM0877	ERS1448729	ERX1803223	ERR1733103	3.93	3.93	TRUE
GASEMM0878	ERS1448730	ERX1803224	ERR1733256	3.93	3.93	TRUE
GASEMM0879	ERS1448731	ERX1803225	ERR1734658	3.1	3.1	TRUE
GASEMM0055	ERS1447907	ERX1802401	ERR1734759	89.0	89.0	TRUE
GASEMM0056	ERS1447908	ERX1802402	ERR1735427	89.0	89.0	TRUE
GASEMM0057	ERS1447909	ERX1802403	ERR1735391	89.0	89.0	TRUE
GASEMM0060	ERS1447912	ERX1802406	ERR1733190	89.0	89.0	TRUE
GASEMM0061	ERS1447913	ERX1802407	ERR1732819	89.0	89.0	TRUE
GASEMM0063	ERS1447915	ERX1802409	ERR1733002	89.0	89.0	TRUE
GASEMM0066	ERS1447918	ERX1802412	ERR1734319	89.0	89.0	TRUE
GASEMM0071	ERS1447923	ERX1802417	ERR1733970	89.0	89.0	TRUE
GASEMM0073	ERS1447925	ERX1802419	ERR1733322	89.0	89.0	TRUE
GASEMM0074	ERS1447926	ERX1802420	ERR1733001	89.0	89.0	TRUE
GASEMM0813	ERS1448665	ERX1803159	ERR1734693	4.0	4.0	TRUE
GASEMM0797	ERS1448649	ERX1803143	ERR1735005	4.0	4.0	TRUE
GASEMM0789	ERS1448641	ERX1803135	ERR1733533	4.0	4.0	TRUE
GASEMM0814	ERS1448666	ERX1803160	ERR1735070	3.1	3.1	TRUE
GASEMM0838	ERS1448690	ERX1803184	ERR1733674	1.0	1.0	TRUE
GASEMM0869	ERS1448721	ERX1803215	ERR1733731	1.0	1.0	TRUE
GASEMM0989	ERS1448841	ERX1803335	ERR1734117	1.0	1.0	TRUE
GASEMM0656	ERS1448508	ERX1803002	ERR1734283	1.0	1.0	TRUE
GASEMM0927	ERS1448779	ERX1803273	ERR1733527	4.0	4.0	TRUE
GASEMM0815	ERS1448667	ERX1803161	ERR1734135	75.0	75.0	TRUE
GASEMM0974	ERS1448826	ERX1803320	ERR1734158	1.0	1.0	TRUE
GASEMM1122	ERS1448974	ERX1803468	ERR1733433	1.0	1.0	TRUE
GASEMM0290	ERS1448142	ERX1802636	ERR1733194	1.0	1.0	TRUE
GASEMM0806	ERS1448658	ERX1803152	ERR1735364	2.0	2.0	TRUE
GASEMM0839	ERS1448691	ERX1803185	ERR1734275	12.0	12.0	TRUE
GASEMM0820	ERS1448672	ERX1803166	ERR1733176	12.0	12.0	TRUE
GASEMM0972	ERS1448824	ERX1803318	ERR1732701	87.0	87.0	TRUE
GASEMM1580	ERS1449432	ERX1803926	ERR1734055	1.0	1.0	TRUE
GASEMM1175	ERS1449027	ERX1803521	ERR1733331	89.0	89.0	TRUE
GASEMM0313	ERS1448165	ERX1802659	ERR1733112	6.0	6.0	TRUE
GASEMM1179	ERS1449031	ERX1803525	ERR1734722	1.0	1.0	TRUE
GASEMM1176	ERS1449028	ERX1803522	ERR1732937	1.0	1.0	TRUE
GASEMM0824	ERS1448676	ERX1803170	ERR1734457	4.0	4.0	TRUE
GASEMM1578	ERS1449430	ERX1803924	ERR1734977	4.0	4.0	TRUE
GASEMM1003	ERS1448855	ERX1803349	ERR1733718	4.0	4.0	TRUE
GASEMM0135	ERS1447987	ERX1802481	ERR1733196	77.0	77.0	TRUE
GASEMM0981	ERS1448833	ERX1803327	ERR1733199	12.0	12.0	TRUE
GASEMM0369	ERS1448221	ERX1802715	ERR1733200	1.0	1.0	TRUE
GASEMM1123	ERS1448975	ERX1803469	ERR1733833	3.1	3.1	TRUE
GASEMM0538	ERS1448390	ERX1802884	ERR1733350	1.0	1.0	TRUE
GASEMM0757	ERS1448609	ERX1803103	ERR1734601	4.19	4.19	TRUE
GASEMM0854	ERS1448706	ERX1803200	ERR1734387	3.1	3.1	TRUE
GASEMM1026	ERS1448878	ERX1803372	ERR1732821	4.0	4.0	TRUE
GASEMM0929	ERS1448781	ERX1803275	ERR1733654	1.0	1.0	TRUE
GASEMM0638	ERS1448490	ERX1802984	ERR1735119	3.1	3.1	TRUE
GASEMM0978	ERS1448830	ERX1803324	ERR1733699	87.0	87.0	TRUE
GASEMM0724	ERS1448576	ERX1803070	ERR1733366	22.0	22.0	TRUE
GASEMM0863	ERS1448715	ERX1803209	ERR1732986	3.93	3.93	TRUE
GASEMM1579	ERS1449431	ERX1803925	ERR1734007	89.0	89.0	TRUE
GASEMM0078	ERS1447930	ERX1802424	ERR1734930	89.0	89.0	TRUE
GASEMM1485	ERS1449337	ERX1803831	ERR1734379	28.0	28.0	TRUE
GASEMM1491	ERS1449343	ERX1803837	ERR1734039	28.0	28.0	TRUE
GASEMM1493	ERS1449345	ERX1803839	ERR1733772	87.0	87.0	TRUE
GASEMM1494	ERS1449346	ERX1803840	ERR1733572	77.0	77.0	TRUE
GASEMM1495	ERS1449347	ERX1803841	ERR1734671	12.0	12.0	TRUE
GASEMM1496	ERS1449348	ERX1803842	ERR1733863	12.0	12.0	TRUE
GASEMM1497	ERS1449349	ERX1803843	ERR1733042	1.0	1.0	TRUE
GASEMM1498	ERS1449350	ERX1803844	ERR1732940	1.0	1.0	TRUE
GASEMM1499	ERS1449351	ERX1803845	ERR1734686	12.0	12.0	TRUE
GASEMM1500	ERS1449352	ERX1803846	ERR1733300	75.0	75.0	TRUE
GASEMM1501	ERS1449353	ERX1803847	ERR1733639	44.0	44	TRUE?
GASEMM1505	ERS1449357	ERX1803851	ERR1735445	1.0	1.0	TRUE
GASEMM1506	ERS1449358	ERX1803852	ERR1735430	1.0	1.0	TRUE
GASEMM1507	ERS1449359	ERX1803853	ERR1732938	12.0	12.0	TRUE
GASEMM1511	ERS1449363	ERX1803857	ERR1732902	58.0	58.0	TRUE
GASEMM1512	ERS1449364	ERX1803858	ERR1733251	87.0	87.0	TRUE
GASEMM1513	ERS1449365	ERX1803859	ERR1735048	11	11.27	TRUE?
GASEMM1515	ERS1449367	ERX1803861	ERR1734788	1.0	1.0	TRUE
GASEMM1516	ERS1449368	ERX1803862	ERR1734075	12.0	12.0	TRUE
GASEMM1518	ERS1449370	ERX1803864	ERR1734188	12.0	12.0	TRUE
GASEMM1519	ERS1449371	ERX1803865	ERR1732655	4.0	4.0	TRUE
GASEMM1520	ERS1449372	ERX1803866	ERR1733464	27.0	27	TRUE?
GASEMM1521	ERS1449373	ERX1803867	ERR1733590	33.0	33.0	TRUE
GASEMM1522	ERS1449374	ERX1803868	ERR1734834	94.0	94.0	TRUE
GASEMM1523	ERS1449375	ERX1803869	ERR1732829	3.1	3.1	TRUE
GASEMM1524	ERS1449376	ERX1803870	ERR1735156	4.0	4.0	TRUE
GASEMM1525	ERS1449377	ERX1803871	ERR1735301	28.0	28.0	TRUE
GASEMM1526	ERS1449378	ERX1803872	ERR1734081	89.0	89.0	TRUE
GASEMM1527	ERS1449379	ERX1803873	ERR1734074	2.0	2.0	TRUE
GASEMM1528	ERS1449380	ERX1803874	ERR1732947	2.0	2.0	TRUE
GASEMM1529	ERS1449381	ERX1803875	ERR1733087	2.0	2.0	TRUE
GASEMM1531	ERS1449383	ERX1803877	ERR1733805	12.0	12.0	TRUE
GASEMM1533	ERS1449385	ERX1803879	ERR1733402	3.1	3.1	TRUE
GASEMM1534	ERS1449386	ERX1803880	ERR1735271	3.1	3.1	TRUE
GASEMM1535	ERS1449387	ERX1803881	ERR1735203	74.0	74.0	TRUE
GASEMM1536	ERS1449388	ERX1803882	ERR1733160	232.1	232.1	TRUE
GASEMM1537	ERS1449389	ERX1803883	ERR1732969	28.0	28.0	TRUE
GASEMM1538	ERS1449390	ERX1803884	ERR1735019	89.0	89.0	TRUE
GASEMM1539	ERS1449391	ERX1803885	ERR1733909	4.0	4.0	TRUE
GASEMM1540	ERS1449392	ERX1803886	ERR1732760	85.1	85.1	TRUE
GASEMM1542	ERS1449394	ERX1803888	ERR1733318	11.1	11.1	TRUE
GASEMM1543	ERS1449395	ERX1803889	ERR1734148	3.1	3.1	TRUE
GASEMM1545	ERS1449397	ERX1803891	ERR1732845	1.0	1.0	TRUE
GASEMM1546	ERS1449398	ERX1803892	ERR1732714	3.1	3.1	TRUE
GASEMM1547	ERS1449399	ERX1803893	ERR1732696	4.0	4.0	TRUE
GASEMM1550	ERS1449402	ERX1803896	ERR1734708	6.0	6.0	TRUE
GASEMM1551	ERS1449403	ERX1803897	ERR1735373	1.0	1.0	TRUE
GASEMM1552	ERS1449404	ERX1803898	ERR1734384	89.0	89.0	TRUE
GASEMM1553	ERS1449405	ERX1803899	ERR1733938	94.0	94.0	TRUE
GASEMM1554	ERS1449406	ERX1803900	ERR1734112	3.93	3.93	TRUE
GASEMM1555	ERS1449407	ERX1803901	ERR1735370	12.0	12.0	TRUE
GASEMM0207	ERS1448059	ERX1802553	ERR1734526	1.0	1.0	TRUE
GASEMM0208	ERS1448060	ERX1802554	ERR1733232	1.0	1.0	TRUE
GASEMM0209	ERS1448061	ERX1802555	ERR1733713	1.0	1.0	TRUE
GASEMM0080	ERS1447932	ERX1802426	ERR1733037	89.0	89.0	TRUE
GASEMM1644	ERS1449496	ERX1803990	ERR1733113	3.1	3.1	TRUE
GASEMM1648	ERS1449500	ERX1803994	ERR1734165	73.0	73.0	TRUE
GASEMM1651	ERS1449503	ERX1803997	ERR1733965	89.0	89.0	TRUE
GASEMM1672	ERS1449524	ERX1804018	ERR1732613	4.0	4.0	TRUE
GASEMM1653	ERS1449505	ERX1803999	ERR1734171	89.0	89.0	TRUE
GASEMM1687	ERS1449539	ERX1804033	ERR1733211	73.0	73.0	TRUE
GASEMM1636	ERS1449488	ERX1803982	ERR1734794	3.1	3.1	TRUE
GASEMM1664	ERS1449516	ERX1804010	ERR1733667	89.0	89.0	TRUE
GASEMM1646	ERS1449498	ERX1803992	ERR1734230	1.0	1.0	TRUE
GASEMM1647	ERS1449499	ERX1803993	ERR1735140	68.3	68.3	TRUE
GASEMM1704	ERS1449556	ERX1804050	ERR1734971	89.0	89.0	TRUE
GASEMM1708	ERS1449560	ERX1804054	ERR1733446	75.0	75.0	TRUE
GASEMM1700	ERS1449552	ERX1804046	ERR1734961	77.0	77.0	TRUE
GASEMM1689	ERS1449541	ERX1804035	ERR1732769	1.0	1.0	TRUE
GASEMM1713	ERS1449565	ERX1804059	ERR1735457	1.0	1.0	TRUE
GASEMM1711	ERS1449563	ERX1804057	ERR1734820	94.0	94.0	TRUE
GASEMM1657	ERS1449509	ERX1804003	ERR1734603	12.0	12.0	TRUE
GASEMM1710	ERS1449562	ERX1804056	ERR1734631	1.0	1.0	TRUE
GASEMM1668	ERS1449520	ERX1804014	ERR1735477	28.0	28.0	TRUE
GASEMM1682	ERS1449534	ERX1804028	ERR1732678	5.3	5.3	TRUE
GASEMM1691	ERS1449543	ERX1804037	ERR1732573	28.0	28.0	TRUE
GASEMM1685	ERS1449537	ERX1804031	ERR1734993	28.0	28.0	TRUE
GASEMM1652	ERS1449504	ERX1803998	ERR1734757	89.0	89.0	TRUE
GASEMM1661	ERS1449513	ERX1804007	ERR1733497	1.0	1.0	TRUE
GASEMM1671	ERS1449523	ERX1804017	ERR1734546	1.0	1.0	TRUE
GASEMM1712	ERS1449564	ERX1804058	ERR1734173	28.0	28.0	TRUE
GASEMM1660	ERS1449512	ERX1804006	ERR1734764	2.1	2	TRUE?
GASEMM1665	ERS1449517	ERX1804011	ERR1734710	1.0	1.0	TRUE
GASEMM1670	ERS1449522	ERX1804016	ERR1734159	11.0	11.0	TRUE
GASEMM1658	ERS1449510	ERX1804004	ERR1732479	75.0	75.0	TRUE
GASEMM1686	ERS1449538	ERX1804032	ERR1735028	89.0	89.0	TRUE
GASEMM1656	ERS1449508	ERX1804002	ERR1735241	18.0	18.0	TRUE
GASEMM1690	ERS1449542	ERX1804036	ERR1734920	1.0	1.0	TRUE
GASEMM1667	ERS1449519	ERX1804013	ERR1735327	75.0	75.0	TRUE
GASEMM1694	ERS1449546	ERX1804040	ERR1733212	12.0	12.0	TRUE
GASEMM1666	ERS1449518	ERX1804012	ERR1734172	75.0	75.0	TRUE
GASEMM1706	ERS1449558	ERX1804052	ERR1732475	89.0	89.0	TRUE
[truncated: 1,048 more rows]
