# Supplementary material for: Whole genome sequencing of group A Streptococcus: development and evaluation of an automated pipeline for emmgene typing
Source: PeerJ. 2017 Apr 27;5:e3226. doi: 10.7717/peerj.3226 (PMC5410157; doi:10.7717/peerj.3226)
Supplement: Table S2 — The ‘Not determined’ flag is assigned when the emm gene typing tool is unable to resolve the allele with the highest percentage identity due to the presence of two or more alleles with the same percent identity. Isolates flagged as ‘Not determined’ were assembled using SPAdes and BLAST analysis was used to investigate the presence of all relevant alleles. [file peerj-05-3226-s002.xlsx]

## Sheet: TableS2
Supplementary Table 2: Summary table for de novo assembly investigations (pipeline result: 'Not determined' or 'Mixed sample'; n=8)
	emm type
SampleID	Wet Lab	WGS	Result following de novo assembly	Outcome
GASEMM0172	NT	Mixed sample: emm28.0/emm4.0	emm28.0/emm4.0	Contamination
GASEMM0411	28.0	Mixed sample: emm3.1/emm28.0	emm3.1/emm28.0	Contamination
GASEMM1591	89.0	Mixed sample: emm1.0/emm89.0	emm1.0/emm89.0	Contamination
GASEMM1980	89.0	Mixed sample: emm89.0/emm12.0	emm89.0/emm12.0	Contamination
GASEMM1986	4.13	Not determined: emm4.0/emm4.13/emm12.81	emm4.13/emm12.81	Contamination
GASEMM0355	12.0	Not determined: emm12.81**	emm12.0	Resolved
GASEMM1183	75.0	Not determined: emm75.0**	emm75.0	Resolved
GASEMM1283	44.0	Not determined: emm44.1**	emm44.0	Resolved
